# Supplementary material for: Hexane-1,6-di­ammonium hexa­fluoro­silicate
Source: Acta Crystallogr Sect E Struct Rep Online. 2013 Dec 24;70(Pt 1):o92–3. doi: 10.1107/S1600536813034144 (PMC3914114; doi:10.1107/S1600536813034144)
Supplement: Supplementary file 1 [file e-70-00o92-sup1.cif]

##############################################################################
#                                                                            #
# This CIF contains the data in a paper accepted for publication in          #
# Acta Crystallographica Section E. It conforms to the requirements of       #
# Notes for Authors for Acta Crystallographica Section E, and has been       #
# peer reviewed under the auspices of the IUCr Commission on Journals.       #
#                                                                            #
# Full details of the Crystallographic Information File format               #
# are given in the paper "The Crystallographic Information File (CIF):       #
# a New Standard Archive File for Crystallography" by S. R. Hall, F. H.      #
# Allen and I. D. Brown [Acta Cryst. (1991), A47, 655-685].                  #
#                                                                            #
# The current version of the core CIF dictionary is obtainable from          #
# ftp://ftp.iucr.org/pub/cif_core.dic.                                       #
#                                                                            #
# Software is freely available for graphical display of the structure(s)     #
# in this CIF. For information consult the CIF software page                 #
# http://www.iucr.org/resources/cif/software.                                #
#                                                                            #
# This file may be used for bona fide research purposes within the           #
# scientific community so long as proper attribution is given to the journal # 
# article from which it was obtained.                                        #
#                                                                            #
##############################################################################
data_I
_database_code_depnum_ccdc_archive 'CCDC 977855'
_audit_creation_method     SHELXL-97
_journal_date_recd_electronic     2013-12-13
_journal_date_accepted     2013-12-18
_journal_name_full     'Acta Crystallographica, Section E'
_journal_year     2014
_journal_volume     70
_journal_issue      1
_journal_page_first     o92
_journal_page_last     o93
_journal_paper_category     QO
_journal_paper_doi     10.1107/S1600536813034144
_journal_coeditor_code     RZ5101
_publ_contact_author_name     'Ali Ouasri'
_publ_contact_author_address
;
D\'epartement de Physique-Chimie, Laboratoire de Chimie
Centre R\'egional des M\'etiers de l'Education et de la Formation
Souissi Rabat
Morocco
;
_publ_contact_author_email     'a_ouasri@yahoo.fr'
_publ_contact_author_fax     '212 537 77 54 40'
_publ_contact_author_phone     '212 537 77 54 40'
_publ_section_title
;
Hexane-1,6-diammonium hexafluorosilicate
;
loop_
    _publ_author_name
    _publ_author_address
    'Ouasri, Ali'
;
D\'epartement de Physique-Chimie
Laboratoire de Chimie
Centre R\'egional des M\'etiers de l'Education et de la Formation
Souissi Rabat
Morocco
Equipe de Physico-Chimie des Mat\'eriaux Inorganiques
Universit\'e Ibn Tofail
Facult\'e des Sciences
BP 133
14000 K\'enitra
Morocco
;
    'Rhandour, Ali'
;
Equipe de Physico-Chimie des Mat\'eriaux Inorganiques
Universit\'e Ibn Tofail
Facult\'e des Sciences
BP 133
14000 K\'enitra
Morocco
;
    'Saadi, Mohamed'
;
Laboratoire de Chimie du Solide Appliqu\'ee
Facult\'e des Sciences
Universit\'e Mohammed V-Agdal
Avenue Ibn Battouta
BP 1014
Rabat
Morocco
;
    'El Ammari, Lahcen'
;
Laboratoire de Chimie du Solide Appliqu\'ee,
Facult\'e des Sciences
Universit\'e Mohammed V-Agdal
Avenue Ibn Battouta
BP 1014
Rabat
Morocco
;
_chemical_name_systematic
;
Hexane-1,6-diammonium hexafluorosilicate
;
_chemical_name_common     ?
_chemical_formula_moiety     'C6 H18 N2 2+, F6 Si 2-'
_chemical_formula_sum     'C6 H18 F6 N2 Si'
_chemical_formula_iupac     'C6 H18 N2 2+, Si F6 2-'
_chemical_formula_weight     260.31
_chemical_melting_point     ?
_symmetry_space_group_name_H-M     'P -1'
_space_group_crystal_system     triclinic
_space_group_name_Hall     '-P 1'
loop_
    _symmetry_equiv_pos_as_xyz
    'x, y, z'
    '-x, -y, -z'
_cell_length_a     5.8965(2)
_cell_length_b     13.6946(5)
_cell_length_c     14.4945(5)
_cell_angle_alpha     91.379(2)
_cell_angle_beta     92.797(2)
_cell_angle_gamma     90.906(2)
_cell_volume     1168.53(7)
_cell_formula_units_Z     4
_cell_measurement_reflns_used     4760
_cell_measurement_theta_min     2.02
_cell_measurement_theta_max     26.37
_cell_measurement_temperature     296(2)
_exptl_crystal_description     block
_exptl_crystal_colour     colourless
_exptl_crystal_size_max     0.37
_exptl_crystal_size_mid     0.33
_exptl_crystal_size_min     0.28
_exptl_crystal_density_diffrn     1.480
_exptl_crystal_density_meas     ?
_exptl_crystal_density_method     'not measured'
_exptl_crystal_F_000     544
_exptl_absorpt_coefficient_mu     0.253
_exptl_absorpt_correction_type     multi-scan
_exptl_absorpt_process_details     '(SADABS; Bruker, 2009)'
_exptl_absorpt_correction_T_min     0.6855
_exptl_absorpt_correction_T_max     0.7467
_exptl_special_details     ?
_diffrn_ambient_temperature     296(2)
_diffrn_radiation_type     MoK\a
_diffrn_radiation_wavelength     0.71073
_diffrn_radiation_source     'fine-focus sealed tube'
_diffrn_radiation_monochromator     graphite
_diffrn_measurement_device_type     'Bruker X8 APEX'
_diffrn_measurement_method     '\f and \w scans'
_diffrn_reflns_number     29127
_diffrn_reflns_av_R_equivalents     0.0231
_diffrn_reflns_av_sigmaI/netI     0.0185
_diffrn_reflns_theta_min     2.02
_diffrn_reflns_theta_max     26.37
_diffrn_reflns_theta_full     26.37
_diffrn_measured_fraction_theta_max     0.994
_diffrn_measured_fraction_theta_full     0.994
_diffrn_reflns_limit_h_min     -7
_diffrn_reflns_limit_h_max     7
_diffrn_reflns_limit_k_min     -17
_diffrn_reflns_limit_k_max     17
_diffrn_reflns_limit_l_min     -18
_diffrn_reflns_limit_l_max     18
_refine_special_details
;
Refinement of <i>F</i>^2^ against all reflections. The weighted <i>R</i>-factor
<i>wR</i> and goodness of fit <i>S</i> are based on <i>F</i>^2^, conventional
<i>R</i>-factors <i>R</i> are based on <i>F</i>, with <i>F</i> set to zero for
negative <i>F</i>^2^. The threshold expression of <i>F</i>^2^ >
\s(<i>F</i>^2^) is used only for calculating <i>R</i>-factors(gt) <i>etc</i>.
and is not relevant to the choice of reflections for refinement.
<i>R</i>-factors based on <i>F</i>^2^ are statistically about twice as large
as those based on <i>F</i>, and <i>R</i>- factors based on all data will be
even larger.
;
_reflns_number_total     4760
_reflns_number_gt     3618
_reflns_threshold_expression     I>2sigma(I)
_refine_ls_structure_factor_coef     Fsqd
_refine_ls_matrix_type     full
_refine_ls_R_factor_all     0.0682
_refine_ls_R_factor_gt     0.0515
_refine_ls_wR_factor_gt     0.1456
_refine_ls_wR_factor_ref     0.1593
_refine_ls_goodness_of_fit_ref     1.057
_refine_ls_restrained_S_all     1.057
_refine_ls_number_reflns     4760
_refine_ls_number_parameters     274
_refine_ls_number_restraints     0
_refine_ls_hydrogen_treatment     constr
_refine_ls_weighting_scheme     calc
_refine_ls_weighting_details
         'calc w=1/[\s^2^(Fo^2^)+(0.0734P)^2^+1.0436P] where P=(Fo^2^+2Fc^2^)/3'
_atom_sites_solution_hydrogens     geom
_atom_sites_solution_primary     direct
_atom_sites_solution_secondary     difmap
_refine_ls_shift/su_max     0.000
_refine_ls_shift/su_mean     0.000
_refine_diff_density_max     0.458
_refine_diff_density_min     -0.264
_refine_ls_extinction_method     none
_refine_ls_extinction_coef     ?
loop_
    _atom_type_symbol
    _atom_type_description
    _atom_type_scat_dispersion_real
    _atom_type_scat_dispersion_imag
    _atom_type_scat_source
    'C' 'C' 0.0033 0.0016
                         'International Tables Vol C Tables 4.2.6.8 and 6.1.1.4'
    'H' 'H' 0.0000 0.0000
                         'International Tables Vol C Tables 4.2.6.8 and 6.1.1.4'
    'N' 'N' 0.0061 0.0033
                         'International Tables Vol C Tables 4.2.6.8 and 6.1.1.4'
    'F' 'F' 0.0171 0.0103
                         'International Tables Vol C Tables 4.2.6.8 and 6.1.1.4'
    'Si' 'Si' 0.0817 0.0704
                         'International Tables Vol C Tables 4.2.6.8 and 6.1.1.4'
_computing_data_collection     'APEX2 (Bruker, 2009)'
_computing_cell_refinement     'SAINT-Plus (Bruker, 2009)'
_computing_data_reduction     'SAINT-Plus (Bruker, 2009)'
_computing_structure_solution     'SHELXS97 (Sheldrick, 2008)'
_computing_structure_refinement     'SHELXL97 (Sheldrick, 2008)'
_computing_molecular_graphics     'ORTEP-3 for Windows (Farrugia, 2012)'
_computing_publication_material
                               'PLATON (Spek, 2009) and publCIF (Westrip, 2010)'
loop_
    _atom_site_type_symbol
    _atom_site_label
    _atom_site_fract_x
    _atom_site_fract_y
    _atom_site_fract_z
    _atom_site_U_iso_or_equiv
    _atom_site_adp_type
    _atom_site_calc_flag
    _atom_site_refinement_flags
    _atom_site_occupancy
    _atom_site_symmetry_multiplicity
    _atom_site_disorder_assembly
    _atom_site_disorder_group
    C C1 0.4600(7) 0.7541(2) 0.9702(2) 0.0601(9) Uani d . 1 1 . .
    H H1A 0.2997 0.7367 0.9682 0.072 Uiso calc R 1 1 . .
    H H1B 0.5425 0.7018 1.0000 0.072 Uiso calc R 1 1 . .
    C C2 0.5353(7) 0.7632(3) 0.8734(2) 0.0632(9) Uani d . 1 1 . .
    H H2A 0.4561 0.8168 0.8443 0.076 Uiso calc R 1 1 . .
    H H2B 0.6965 0.7788 0.8755 0.076 Uiso calc R 1 1 . .
    C C3 0.4917(8) 0.6720(3) 0.8158(2) 0.0773(12) Uani d . 1 1 . .
    H H3A 0.3295 0.6585 0.8117 0.093 Uiso calc R 1 1 . .
    H H3B 0.5638 0.6180 0.8471 0.093 Uiso calc R 1 1 . .
    C C4 0.5760(8) 0.6754(3) 0.7179(2) 0.0828(12) Uani d . 1 1 . .
    H H4A 0.7366 0.6925 0.7221 0.099 Uiso calc R 1 1 . .
    H H4B 0.5608 0.6103 0.6902 0.099 Uiso calc R 1 1 . .
    C C5 0.4604(8) 0.7437(3) 0.6558(2) 0.0739(11) Uani d . 1 1 . .
    H H5A 0.4718 0.8083 0.6848 0.089 Uiso calc R 1 1 . .
    H H5B 0.3006 0.7254 0.6507 0.089 Uiso calc R 1 1 . .
    C C6 0.5433(7) 0.7508(2) 0.5600(2) 0.0624(9) Uani d . 1 1 . .
    H H6A 0.4661 0.8039 0.5292 0.075 Uiso calc R 1 1 . .
    H H6B 0.7043 0.7669 0.5642 0.075 Uiso calc R 1 1 . .
    C C7 0.0516(6) 1.0370(2) 0.2857(2) 0.0523(7) Uani d . 1 1 . .
    H H7A -0.0151 1.0834 0.2432 0.063 Uiso calc R 1 1 . .
    H H7B 0.2133 1.0513 0.2925 0.063 Uiso calc R 1 1 . .
    C C8 -0.0506(6) 1.0498(2) 0.3775(2) 0.0552(8) Uani d . 1 1 . .
    H H8A -0.2110 1.0330 0.3703 0.066 Uiso calc R 1 1 . .
    H H8B -0.0383 1.1184 0.3959 0.066 Uiso calc R 1 1 . .
    C C9 0.0530(6) 0.9906(2) 0.45450(19) 0.0552(8) Uani d . 1 1 . .
    H H9A 0.0358 0.9217 0.4379 0.066 Uiso calc R 1 1 . .
    H H9B 0.2143 1.0058 0.4614 0.066 Uiso calc R 1 1 . .
    C C10 -0.0545(6) 0.5465(2) 0.21254(19) 0.0497(7) Uani d . 1 1 . .
    H H10A -0.2183 0.5377 0.2075 0.060 Uiso calc R 1 1 . .
    H H10B 0.0104 0.4860 0.2339 0.060 Uiso calc R 1 1 . .
    C C11 0.0292(6) 0.5675(2) 0.11971(19) 0.0524(7) Uani d . 1 1 . .
    H H11A 0.1936 0.5724 0.1243 0.063 Uiso calc R 1 1 . .
    H H11B -0.0279 0.6302 0.1003 0.063 Uiso calc R 1 1 . .
    C C12 -0.0417(7) 0.4908(3) 0.0471(2) 0.0617(9) Uani d . 1 1 . .
    H H12A 0.0139 0.4281 0.0672 0.074 Uiso calc R 1 1 . .
    H H12B -0.2062 0.4864 0.0426 0.074 Uiso calc R 1 1 . .
    N N1 0.4970(3) 0.84453(16) 1.02554(13) 0.0367(5) Uani d . 1 1 . .
    H H1NB 0.4442 0.8948 0.9937 0.044 Uiso calc R 1 1 . .
    H H1NA 0.6449 0.8535 1.0388 0.044 Uiso calc R 1 1 . .
    H H1NC 0.4243 0.8402 1.0777 0.044 Uiso calc R 1 1 . .
    N N2 0.5073(3) 0.66128(16) 0.50333(14) 0.0357(5) Uani d . 1 1 . .
    H H2NA 0.5824 0.6126 0.5298 0.043 Uiso calc R 1 1 . .
    H H2NC 0.5580 0.6706 0.4473 0.043 Uiso calc R 1 1 . .
    H H2NB 0.3597 0.6463 0.4985 0.043 Uiso calc R 1 1 . .
    N N3 0.0159(3) 0.93712(15) 0.24637(13) 0.0341(5) Uani d . 1 1 . .
    H H3NA 0.0877 0.8948 0.2826 0.041 Uiso calc R 1 1 . .
    H H3NB 0.0703 0.9338 0.1902 0.041 Uiso calc R 1 1 . .
    H H3NC -0.1320 0.9226 0.2426 0.041 Uiso calc R 1 1 . .
    N N4 0.0039(3) 0.62479(15) 0.28063(13) 0.0326(4) Uani d . 1 1 . .
    H H4NA -0.0539 0.6104 0.3343 0.039 Uiso calc R 1 1 . .
    H H4NB -0.0532 0.6808 0.2609 0.039 Uiso calc R 1 1 . .
    H H4NC 0.1542 0.6308 0.2880 0.039 Uiso calc R 1 1 . .
    F F1 0.3057(2) 0.80063(13) 0.34886(10) 0.0471(4) Uani d . 1 1 . .
    F F2 0.3060(2) 0.77137(12) 0.18810(10) 0.0437(4) Uani d . 1 1 . .
    F F3 0.5306(3) 0.90186(12) 0.25488(13) 0.0553(5) Uani d . 1 1 . .
    F F4 0.7096(2) 0.76175(13) 0.19650(11) 0.0476(4) Uani d . 1 1 . .
    F F5 0.7122(3) 0.79006(15) 0.35786(11) 0.0560(5) Uani d . 1 1 . .
    F F6 0.4882(3) 0.66026(12) 0.29172(12) 0.0496(4) Uani d . 1 1 . .
    F F7 0.2030(2) 0.49066(13) 0.42253(11) 0.0483(4) Uani d . 1 1 . .
    F F8 0.0188(3) 0.62264(11) 0.49428(12) 0.0516(4) Uani d . 1 1 . .
    F F9 -0.2025(3) 0.49935(13) 0.41489(11) 0.0514(4) Uani d . 1 1 . .
    F F10 0.0226(3) 1.11843(13) -0.02764(13) 0.0575(5) Uani d . 1 1 . .
    F F11 -0.1963(2) 1.02734(14) 0.07661(10) 0.0519(5) Uani d . 1 1 . .
    F F12 0.2087(2) 1.01509(14) 0.08206(10) 0.0505(4) Uani d . 1 1 . .
    Si Si1 0.50922(10) 0.78157(5) 0.27367(5) 0.0328(2) Uani d . 1 1 . .
    Si Si2 0.0000 0.5000 0.5000 0.0339(2) Uani d S 1 2 . .
    Si Si3 0.0000 1.0000 0.0000 0.0370(3) Uani d S 1 2 . .
loop_
    _atom_site_aniso_label
    _atom_site_aniso_U_11
    _atom_site_aniso_U_22
    _atom_site_aniso_U_33
    _atom_site_aniso_U_12
    _atom_site_aniso_U_13
    _atom_site_aniso_U_23
    C1 0.084(2) 0.0542(19) 0.0415(16) -0.0097(17) 0.0083(15) -0.0045(14)
    C2 0.081(2) 0.064(2) 0.0448(17) -0.0093(18) 0.0126(16) -0.0058(15)
    C3 0.128(4) 0.057(2) 0.0463(19) -0.002(2) 0.007(2) -0.0031(16)
    C4 0.118(3) 0.081(3) 0.050(2) 0.025(2) 0.005(2) -0.0012(19)
    C5 0.105(3) 0.067(2) 0.0488(19) 0.016(2) -0.0007(19) -0.0104(17)
    C6 0.092(3) 0.0506(19) 0.0448(17) -0.0089(17) 0.0047(16) -0.0023(14)
    C7 0.073(2) 0.0411(16) 0.0428(16) -0.0057(14) 0.0037(14) 0.0020(12)
    C8 0.076(2) 0.0458(17) 0.0431(16) 0.0089(15) 0.0005(14) -0.0075(13)
    C9 0.074(2) 0.0551(19) 0.0367(15) 0.0095(16) 0.0021(14) -0.0084(13)
    C10 0.0667(19) 0.0424(16) 0.0400(15) -0.0072(14) 0.0086(13) -0.0043(12)
    C11 0.068(2) 0.0513(18) 0.0378(15) -0.0085(15) 0.0098(13) -0.0074(13)
    C12 0.085(2) 0.060(2) 0.0407(17) -0.0171(18) 0.0137(16) -0.0115(14)
    N1 0.0343(11) 0.0477(13) 0.0284(10) -0.0005(9) 0.0031(8) 0.0055(9)
    N2 0.0327(11) 0.0439(12) 0.0312(10) 0.0027(9) 0.0046(8) 0.0050(9)
    N3 0.0349(11) 0.0409(12) 0.0267(10) 0.0020(9) 0.0030(8) 0.0023(8)
    N4 0.0320(10) 0.0375(11) 0.0289(10) 0.0021(8) 0.0038(8) 0.0032(8)
    F1 0.0376(8) 0.0681(11) 0.0373(8) 0.0117(7) 0.0124(6) 0.0080(7)
    F2 0.0325(8) 0.0626(10) 0.0359(8) 0.0011(7) -0.0024(6) 0.0082(7)
    F3 0.0435(9) 0.0435(9) 0.0799(12) 0.0011(7) 0.0045(8) 0.0161(8)
    F4 0.0340(8) 0.0681(11) 0.0431(9) 0.0119(7) 0.0149(6) 0.0189(8)
    F5 0.0363(8) 0.0857(13) 0.0454(9) 0.0008(8) -0.0084(7) 0.0099(9)
    F6 0.0425(9) 0.0421(9) 0.0662(11) 0.0062(7) 0.0118(7) 0.0212(8)
    F7 0.0371(8) 0.0635(11) 0.0468(9) 0.0107(7) 0.0178(7) 0.0171(8)
    F8 0.0465(9) 0.0389(9) 0.0708(11) 0.0031(7) 0.0104(8) 0.0149(8)
    F9 0.0358(8) 0.0743(12) 0.0443(9) -0.0001(8) -0.0040(7) 0.0178(8)
    F10 0.0428(9) 0.0582(11) 0.0726(12) -0.0008(8) 0.0034(8) 0.0268(9)
    F11 0.0351(8) 0.0858(13) 0.0366(8) 0.0119(8) 0.0090(6) 0.0158(8)
    F12 0.0311(8) 0.0823(13) 0.0380(8) -0.0017(8) -0.0052(6) 0.0121(8)
    Si1 0.0246(3) 0.0431(4) 0.0318(4) 0.0035(3) 0.0040(3) 0.0126(3)
    Si2 0.0250(5) 0.0411(6) 0.0368(5) 0.0039(4) 0.0067(4) 0.0142(4)
    Si3 0.0244(5) 0.0575(7) 0.0298(5) 0.0011(4) 0.0022(4) 0.0166(4)
_geom_special_details
;
All e.s.d.'s (except the e.s.d. in the dihedral angle between two l.s. planes)
are estimated using the full covariance matrix. The cell e.s.d.'s are taken
into account individually in the estimation of e.s.d.'s in distances, angles
and torsion angles; correlations between e.s.d.'s in cell parameters are only
used when they are defined by crystal symmetry. An approximate (isotropic)
treatment of cell e.s.d.'s is used for estimating e.s.d.'s involving l.s.
planes.
;
loop_
    _geom_bond_atom_site_label_1
    _geom_bond_atom_site_label_2
    _geom_bond_site_symmetry_2
    _geom_bond_distance
    _geom_bond_publ_flag
    C1 N1 . 1.466(4) ?
    C1 C2 . 1.500(4) ?
    C1 H1A . 0.9700 ?
    C1 H1B . 0.9700 ?
    C2 C3 . 1.498(5) ?
    C2 H2A . 0.9700 ?
    C2 H2B . 0.9700 ?
    C3 C4 . 1.527(5) ?
    C3 H3A . 0.9700 ?
    C3 H3B . 0.9700 ?
    C4 C5 . 1.467(5) ?
    C4 H4A . 0.9700 ?
    C4 H4B . 0.9700 ?
    C5 C6 . 1.499(5) ?
    C5 H5A . 0.9700 ?
    C5 H5B . 0.9700 ?
    C6 N2 . 1.466(4) ?
    C6 H6A . 0.9700 ?
    C6 H6B . 0.9700 ?
    C7 N3 . 1.478(3) ?
    C7 C8 . 1.495(4) ?
    C7 H7A . 0.9700 ?
    C7 H7B . 0.9700 ?
    C8 C9 . 1.507(4) ?
    C8 H8A . 0.9700 ?
    C8 H8B . 0.9700 ?
    C9 C9 2_576 1.506(5) ?
    C9 H9A . 0.9700 ?
    C9 H9B . 0.9700 ?
    C10 N4 . 1.465(3) ?
    C10 C11 . 1.489(4) ?
    C10 H10A . 0.9700 ?
    C10 H10B . 0.9700 ?
    C11 C12 . 1.508(4) ?
    C11 H11A . 0.9700 ?
    C11 H11B . 0.9700 ?
    C12 C12 2_565 1.499(6) ?
    C12 H12A . 0.9700 ?
    C12 H12B . 0.9700 ?
    N1 H1NB . 0.8900 ?
    N1 H1NA . 0.8900 ?
    N1 H1NC . 0.8900 ?
    N2 H2NA . 0.8900 ?
    N2 H2NC . 0.8900 ?
    N2 H2NB . 0.8900 ?
    N3 H3NA . 0.8900 ?
    N3 H3NB . 0.8900 ?
    N3 H3NC . 0.8900 ?
    N4 H4NA . 0.8900 ?
    N4 H4NB . 0.8900 ?
    N4 H4NC . 0.8900 ?
    F1 Si1 . 1.6794(15) ?
    F2 Si1 . 1.6837(15) ?
    F3 Si1 . 1.6798(17) ?
    F4 Si1 . 1.6868(15) ?
    F5 Si1 . 1.6677(16) ?
    F6 Si1 . 1.6915(16) ?
    F7 Si2 . 1.6848(14) ?
    F8 Si2 . 1.6858(16) ?
    F9 Si2 . 1.6741(15) ?
    F10 Si3 . 1.6848(17) ?
    F11 Si3 . 1.6830(14) ?
    F12 Si3 . 1.6759(14) ?
    Si2 F9 2_566 1.6741(15) ?
    Si2 F7 2_566 1.6849(14) ?
    Si2 F8 2_566 1.6858(16) ?
    Si3 F12 2_575 1.6760(14) ?
    Si3 F11 2_575 1.6830(14) ?
    Si3 F10 2_575 1.6848(17) ?
loop_
    _geom_angle_atom_site_label_1
    _geom_angle_atom_site_label_2
    _geom_angle_atom_site_label_3
    _geom_angle_site_symmetry_1
    _geom_angle_site_symmetry_3
    _geom_angle
    _geom_angle_publ_flag
    N1 C1 C2 . . 112.6(3) ?
    N1 C1 H1A . . 109.1 ?
    C2 C1 H1A . . 109.1 ?
    N1 C1 H1B . . 109.1 ?
    C2 C1 H1B . . 109.1 ?
    H1A C1 H1B . . 107.8 ?
    C3 C2 C1 . . 112.9(3) ?
    C3 C2 H2A . . 109.0 ?
    C1 C2 H2A . . 109.0 ?
    C3 C2 H2B . . 109.0 ?
    C1 C2 H2B . . 109.0 ?
    H2A C2 H2B . . 107.8 ?
    C2 C3 C4 . . 115.1(3) ?
    C2 C3 H3A . . 108.5 ?
    C4 C3 H3A . . 108.5 ?
    C2 C3 H3B . . 108.5 ?
    C4 C3 H3B . . 108.5 ?
    H3A C3 H3B . . 107.5 ?
    C5 C4 C3 . . 116.0(3) ?
    C5 C4 H4A . . 108.3 ?
    C3 C4 H4A . . 108.3 ?
    C5 C4 H4B . . 108.3 ?
    C3 C4 H4B . . 108.3 ?
    H4A C4 H4B . . 107.4 ?
    C4 C5 C6 . . 117.4(3) ?
    C4 C5 H5A . . 108.0 ?
    C6 C5 H5A . . 108.0 ?
    C4 C5 H5B . . 108.0 ?
    C6 C5 H5B . . 108.0 ?
    H5A C5 H5B . . 107.2 ?
    N2 C6 C5 . . 114.0(3) ?
    N2 C6 H6A . . 108.8 ?
    C5 C6 H6A . . 108.8 ?
    N2 C6 H6B . . 108.8 ?
    C5 C6 H6B . . 108.8 ?
    H6A C6 H6B . . 107.6 ?
    N3 C7 C8 . . 112.4(2) ?
    N3 C7 H7A . . 109.1 ?
    C8 C7 H7A . . 109.1 ?
    N3 C7 H7B . . 109.1 ?
    C8 C7 H7B . . 109.1 ?
    H7A C7 H7B . . 107.9 ?
    C7 C8 C9 . . 115.8(3) ?
    C7 C8 H8A . . 108.3 ?
    C9 C8 H8A . . 108.3 ?
    C7 C8 H8B . . 108.3 ?
    C9 C8 H8B . . 108.3 ?
    H8A C8 H8B . . 107.4 ?
    C9 C9 C8 2_576 . 112.9(3) ?
    C9 C9 H9A 2_576 . 109.0 ?
    C8 C9 H9A . . 109.0 ?
    C9 C9 H9B 2_576 . 109.0 ?
    C8 C9 H9B . . 109.0 ?
    H9A C9 H9B . . 107.8 ?
    N4 C10 C11 . . 112.4(2) ?
    N4 C10 H10A . . 109.1 ?
    C11 C10 H10A . . 109.1 ?
    N4 C10 H10B . . 109.1 ?
    C11 C10 H10B . . 109.1 ?
    H10A C10 H10B . . 107.8 ?
    C10 C11 C12 . . 113.3(3) ?
    C10 C11 H11A . . 108.9 ?
    C12 C11 H11A . . 108.9 ?
    C10 C11 H11B . . 108.9 ?
    C12 C11 H11B . . 108.9 ?
    H11A C11 H11B . . 107.7 ?
    C12 C12 C11 2_565 . 114.8(3) ?
    C12 C12 H12A 2_565 . 108.6 ?
    C11 C12 H12A . . 108.6 ?
    C12 C12 H12B 2_565 . 108.6 ?
    C11 C12 H12B . . 108.6 ?
    H12A C12 H12B . . 107.6 ?
    C1 N1 H1NB . . 109.5 ?
    C1 N1 H1NA . . 109.5 ?
    H1NB N1 H1NA . . 109.5 ?
    C1 N1 H1NC . . 109.5 ?
    H1NB N1 H1NC . . 109.5 ?
    H1NA N1 H1NC . . 109.5 ?
    C6 N2 H2NA . . 109.5 ?
    C6 N2 H2NC . . 109.5 ?
    H2NA N2 H2NC . . 109.5 ?
    C6 N2 H2NB . . 109.5 ?
    H2NA N2 H2NB . . 109.5 ?
    H2NC N2 H2NB . . 109.5 ?
    C7 N3 H3NA . . 109.5 ?
    C7 N3 H3NB . . 109.5 ?
    H3NA N3 H3NB . . 109.5 ?
    C7 N3 H3NC . . 109.5 ?
    H3NA N3 H3NC . . 109.5 ?
    H3NB N3 H3NC . . 109.5 ?
    C10 N4 H4NA . . 109.5 ?
    C10 N4 H4NB . . 109.5 ?
    H4NA N4 H4NB . . 109.5 ?
    C10 N4 H4NC . . 109.5 ?
    H4NA N4 H4NC . . 109.5 ?
    H4NB N4 H4NC . . 109.5 ?
    F5 Si1 F1 . . 91.67(8) ?
    F5 Si1 F3 . . 91.24(10) ?
    F1 Si1 F3 . . 91.04(9) ?
    F5 Si1 F2 . . 179.11(10) ?
    F1 Si1 F2 . . 88.89(8) ?
    F3 Si1 F2 . . 89.43(9) ?
    F5 Si1 F4 . . 89.45(8) ?
    F1 Si1 F4 . . 178.85(9) ?
    F3 Si1 F4 . . 89.17(9) ?
    F2 Si1 F4 . . 89.98(8) ?
    F5 Si1 F6 . . 88.99(9) ?
    F1 Si1 F6 . . 89.33(8) ?
    F3 Si1 F6 . . 179.56(10) ?
    F2 Si1 F6 . . 90.33(9) ?
    F4 Si1 F6 . . 90.46(8) ?
    F9 Si2 F9 2_566 . 180.0 ?
    F9 Si2 F7 2_566 . 89.15(8) ?
    F9 Si2 F7 . . 90.85(8) ?
    F9 Si2 F7 2_566 2_566 90.85(8) ?
    F9 Si2 F7 . 2_566 89.15(8) ?
    F7 Si2 F7 . 2_566 180.0 ?
    F9 Si2 F8 2_566 . 90.78(9) ?
    F9 Si2 F8 . . 89.22(9) ?
    F7 Si2 F8 . . 89.29(8) ?
    F7 Si2 F8 2_566 . 90.71(8) ?
    F9 Si2 F8 2_566 2_566 89.22(9) ?
    F9 Si2 F8 . 2_566 90.78(9) ?
    F7 Si2 F8 . 2_566 90.71(8) ?
    F7 Si2 F8 2_566 2_566 89.29(8) ?
    F8 Si2 F8 . 2_566 180.0 ?
    F12 Si3 F12 . 2_575 180.0 ?
    F12 Si3 F11 . 2_575 89.08(8) ?
    F12 Si3 F11 2_575 2_575 90.92(8) ?
    F12 Si3 F11 . . 90.92(8) ?
    F12 Si3 F11 2_575 . 89.08(8) ?
    F11 Si3 F11 2_575 . 180.0000(10)
                                   ?
    F12 Si3 F10 . 2_575 89.24(9) ?
    F12 Si3 F10 2_575 2_575 90.76(9) ?
    F11 Si3 F10 2_575 2_575 90.66(9) ?
    F11 Si3 F10 . 2_575 89.34(9) ?
    F12 Si3 F10 . . 90.76(9) ?
    F12 Si3 F10 2_575 . 89.24(9) ?
    F11 Si3 F10 2_575 . 89.34(9) ?
    F11 Si3 F10 . . 90.66(9) ?
    F10 Si3 F10 2_575 . 180.00(12) ?
loop_
    _geom_hbond_atom_site_label_D
    _geom_hbond_atom_site_label_H
    _geom_hbond_atom_site_label_A
    _geom_hbond_site_symmetry_A
    _geom_hbond_distance_DH
    _geom_hbond_distance_HA
    _geom_hbond_distance_DA
    _geom_hbond_angle_DHA
    N2 H2NC F5 . 0.89 2.31 3.062(3) 141.6
    N2 H2NC F6 . 0.89 2.27 3.063(3) 147.8
    N2 H2NB F7 . 0.89 2.52 3.095(3) 123.3
    N2 H2NB F8 . 0.89 2.03 2.917(3) 175.0
    N3 H3NA F1 . 0.89 2.06 2.934(3) 168.6
    N4 H4NA F8 . 0.89 2.34 3.095(3) 142.8
    N4 H4NA F9 . 0.89 2.14 2.923(3) 146.1
    N4 H4NC F6 . 0.89 2.00 2.885(3) 171.6
    N1 H1NB F11 2_576 0.89 2.07 2.895(3) 154.6
    N1 H1NA F10 2_676 0.89 2.01 2.869(3) 162.6
    N1 H1NC F2 1_556 0.89 2.02 2.857(2) 155.3
    N2 H2NA F7 2_666 0.89 2.02 2.906(3) 170.4
    N3 H3NB F10 2_575 0.89 2.48 3.239(3) 143.6
    N3 H3NB F12 . 0.89 2.13 2.907(2) 145.3
    N3 H3NC F3 1_455 0.89 2.02 2.904(3) 170.3
    N3 H3NC F4 1_455 0.89 2.44 3.034(3) 124.1
    N4 H4NB F4 1_455 0.89 2.01 2.832(3) 153.7
    N4 H4NB F5 1_455 0.89 2.51 3.086(3) 123.2
_iucr_refine_instructions_details
;
TITL EL_RHC6Si in P-1
CELL  0.71073   5.8965  13.6946  14.4945   91.379   92.797   90.906
ZERR     2.00   0.0002   0.0005   0.0005    0.002    0.002    0.002
LATT   1
SFAC  C    H    N    F    SI
UNIT  24   72   8    24   4
MERG   2
OMIT     0   1   0
OMIT     0   0   1
OMIT     0   1   1
OMIT     1  -1   1
SHEL  40 0.8
FMAP   2
PLAN   10
ACTA
BOND
BOND   $H
HTAB 2.6
HTAB N2 F1
HTAB N2 F5
HTAB N2 F6
HTAB N2 F7
HTAB N2 F8
HTAB N3 F1
HTAB N3 F2
HTAB N4 F7
HTAB N4 F8
HTAB N4 F9
HTAB N4 F1
HTAB N4 F2
HTAB N4 F6
EQIV $1 -x, -y+2, -z+1
EQIV $2 x, y, z+1
EQIV $3 -x+1, -y+2, -z+1
EQIV $4 -x, -y+1, -z+1
EQIV $5 x+1, y, z
EQIV $6 x-1, y, z
EQIV $7 x+1, y, z+1
EQIV $8 -x+1, -y+1, -z+1
EQIV $9 -x, -y+2, -z
HTAB N1 F11_$1
HTAB N1 F12_$2
HTAB N1 F10_$3
HTAB N1 F11_$7
HTAB N1 F2_$2
HTAB N1 F3_$2
HTAB N2 F7_$8
HTAB N2 F8_$5
HTAB N2 F9_$5
HTAB N2 F9_$4
HTAB N3 F10_$9
HTAB N3 F12
HTAB N3 F3_$6
HTAB N3 F4_$6
HTAB N3 F5_$6
HTAB N4 F4_$6
HTAB N4 F5_$6
L.S.  10
TEMP    23.00
size  0.37  0.33  0.28
WGHT    0.073400    1.043600
FVAR       0.14249
C1    1    0.459982    0.754131    0.970243    11.00000    0.08435    0.05423 =
         0.04151   -0.00454    0.00831   -0.00965
AFIX  23
H1A   2    0.299715    0.736664    0.968150    11.00000   -1.20000
H1B   2    0.542516    0.701841    0.999988    11.00000   -1.20000
AFIX   0
C2    1    0.535300    0.763193    0.873401    11.00000    0.08091    0.06402 =
         0.04485   -0.00580    0.01262   -0.00934
AFIX  23
H2A   2    0.456081    0.816786    0.844333    11.00000   -1.20000
H2B   2    0.696525    0.778818    0.875514    11.00000   -1.20000
AFIX   0
C3    1    0.491708    0.671979    0.815765    11.00000    0.12812    0.05750 =
         0.04625   -0.00312    0.00746   -0.00244
AFIX  23
H3A   2    0.329501    0.658464    0.811726    11.00000   -1.20000
H3B   2    0.563835    0.618021    0.847137    11.00000   -1.20000
AFIX   0
C4    1    0.576026    0.675427    0.717935    11.00000    0.11784    0.08138 =
         0.04993   -0.00121    0.00465    0.02542
AFIX  23
H4A   2    0.736559    0.692469    0.722148    11.00000   -1.20000
H4B   2    0.560846    0.610344    0.690185    11.00000   -1.20000
AFIX   0
C5    1    0.460421    0.743721    0.655794    11.00000    0.10504    0.06730 =
         0.04879   -0.01036   -0.00067    0.01572
AFIX  23
H5A   2    0.471788    0.808320    0.684761    11.00000   -1.20000
H5B   2    0.300614    0.725445    0.650675    11.00000   -1.20000
AFIX   0
C6    1    0.543268    0.750797    0.559981    11.00000    0.09156    0.05057 =
         0.04478   -0.00226    0.00470   -0.00893
AFIX  23
H6A   2    0.466119    0.803907    0.529229    11.00000   -1.20000
H6B   2    0.704311    0.766854    0.564186    11.00000   -1.20000
AFIX   0
C7    1    0.051632    1.037038    0.285714    11.00000    0.07277    0.04113 =
         0.04279    0.00201    0.00371   -0.00566
AFIX  23
H7A   2   -0.015064    1.083406    0.243188    11.00000   -1.20000
H7B   2    0.213330    1.051282    0.292545    11.00000   -1.20000
AFIX   0
C8    1   -0.050585    1.049829    0.377525    11.00000    0.07620    0.04583 =
         0.04310   -0.00745    0.00047    0.00888
AFIX  23
H8A   2   -0.210993    1.033023    0.370264    11.00000   -1.20000
H8B   2   -0.038297    1.118353    0.395923    11.00000   -1.20000
AFIX   0
C9    1    0.053048    0.990568    0.454504    11.00000    0.07356    0.05507 =
         0.03669   -0.00841    0.00215    0.00946
AFIX  23
H9A   2    0.035831    0.921716    0.437908    11.00000   -1.20000
H9B   2    0.214295    1.005778    0.461440    11.00000   -1.20000
AFIX   0
C10   1   -0.054542    0.546520    0.212537    11.00000    0.06672    0.04241 =
         0.04000   -0.00434    0.00856   -0.00722
AFIX  23
H10A  2   -0.218257    0.537673    0.207491    11.00000   -1.20000
H10B  2    0.010399    0.485970    0.233897    11.00000   -1.20000
AFIX   0
C11   1    0.029174    0.567527    0.119710    11.00000    0.06803    0.05133 =
         0.03776   -0.00739    0.00983   -0.00851
AFIX  23
H11A  2    0.193647    0.572434    0.124273    11.00000   -1.20000
H11B  2   -0.027902    0.630227    0.100338    11.00000   -1.20000
AFIX   0
C12   1   -0.041658    0.490824    0.047108    11.00000    0.08464    0.05959 =
         0.04069   -0.01146    0.01369   -0.01710
AFIX  23
H12A  2    0.013855    0.428137    0.067240    11.00000   -1.20000
H12B  2   -0.206192    0.486424    0.042620    11.00000   -1.20000
AFIX   0
N1    3    0.496981    0.844531    1.025540    11.00000    0.03427    0.04771 =
         0.02835    0.00551    0.00309   -0.00054
AFIX  33
H1NB  2    0.444201    0.894782    0.993653    11.00000   -1.20000
H1NA  2    0.644912    0.853501    1.038823    11.00000   -1.20000
H1NC  2    0.424292    0.840190    1.077713    11.00000   -1.20000
AFIX   0
N2    3    0.507294    0.661283    0.503326    11.00000    0.03272    0.04389 =
         0.03118    0.00504    0.00459    0.00268
AFIX  33
H2NA  2    0.582354    0.612606    0.529758    11.00000   -1.20000
H2NC  2    0.557966    0.670622    0.447319    11.00000   -1.20000
H2NB  2    0.359718    0.646266    0.498499    11.00000   -1.20000
AFIX   0
N3    3    0.015867    0.937118    0.246368    11.00000    0.03493    0.04093 =
         0.02671    0.00227    0.00303    0.00202
AFIX  33
H3NA  2    0.087737    0.894779    0.282588    11.00000   -1.20000
H3NB  2    0.070318    0.933815    0.190202    11.00000   -1.20000
H3NC  2   -0.131995    0.922581    0.242618    11.00000   -1.20000
AFIX   0
N4    3    0.003899    0.624789    0.280627    11.00000    0.03195    0.03747 =
         0.02888    0.00323    0.00380    0.00205
AFIX  33
H4NA  2   -0.053865    0.610402    0.334340    11.00000   -1.20000
H4NB  2   -0.053172    0.680757    0.260863    11.00000   -1.20000
H4NC  2    0.154241    0.630759    0.288047    11.00000   -1.20000
AFIX   0
F1    4    0.305672    0.800634    0.348864    11.00000    0.03762    0.06808 =
         0.03729    0.00802    0.01242    0.01173
F2    4    0.306006    0.771366    0.188096    11.00000    0.03246    0.06263 =
         0.03590    0.00822   -0.00237    0.00110
F3    4    0.530572    0.901857    0.254877    11.00000    0.04349    0.04346 =
         0.07987    0.01612    0.00454    0.00109
F4    4    0.709609    0.761755    0.196504    11.00000    0.03396    0.06811 =
         0.04311    0.01885    0.01485    0.01194
F5    4    0.712194    0.790063    0.357855    11.00000    0.03628    0.08567 =
         0.04543    0.00993   -0.00837    0.00079
F6    4    0.488164    0.660264    0.291724    11.00000    0.04249    0.04211 =
         0.06622    0.02123    0.01179    0.00620
F7    4    0.202972    0.490658    0.422531    11.00000    0.03713    0.06347 =
         0.04678    0.01710    0.01783    0.01068
F8    4    0.018784    0.622644    0.494281    11.00000    0.04652    0.03886 =
         0.07080    0.01493    0.01038    0.00312
F9    4   -0.202467    0.499352    0.414887    11.00000    0.03584    0.07435 =
         0.04429    0.01779   -0.00399   -0.00014
F10   4    0.022594    1.118433   -0.027638    11.00000    0.04277    0.05823 =
         0.07261    0.02682    0.00341   -0.00075
F11   4   -0.196324    1.027340    0.076613    11.00000    0.03512    0.08583 =
         0.03657    0.01577    0.00900    0.01195
F12   4    0.208669    1.015086    0.082064    11.00000    0.03112    0.08230 =
         0.03797    0.01211   -0.00524   -0.00170
SI1   5    0.509216    0.781572    0.273665    11.00000    0.02457    0.04306 =
         0.03176    0.01261    0.00396    0.00350
SI2   5    0.000000    0.500000    0.500000    10.50000    0.02499    0.04105 =
         0.03681    0.01419    0.00672    0.00386
SI3   5    0.000000    1.000000    0.000000    10.50000    0.02442    0.05750 =
         0.02981    0.01662    0.00217    0.00112
HKLF 4
REM  EL_RHC6Si in P-1
REM R1 =  0.0515 for    3614 Fo > 4sig(Fo)  and  0.0682 for all    4760 data
REM    274 parameters refined using      0 restraints
END
WGHT      0.0734      1.0472
REM Highest difference peak  0.458,  deepest hole -0.264,  1-sigma level  0.069
Q1    1   0.6216  0.7251  0.6580  11.00000  0.05    0.46
Q2    1   0.3885  0.6885  0.7047  11.00000  0.05    0.46
Q3    1   0.0901  0.5427  0.2106  11.00000  0.05    0.44
Q4    1   0.4553  0.7451  0.8133  11.00000  0.05    0.39
Q5    1   0.5357  0.7428  0.7344  11.00000  0.05    0.37
Q6    1   0.5462  0.7003  0.9067  11.00000  0.05    0.35
Q7    1   0.4836  0.7579  0.2014  11.00000  0.05    0.35
Q8    1   0.6714  0.7868  0.3017  11.00000  0.05    0.34
Q9    1   0.4680  0.8019  0.3419  11.00000  0.05    0.33
Q10   1   0.4709  0.8786  0.2252  11.00000  0.05    0.32
;
