# Supplementary material for: Hexane-1,6-di­ammonium hexa­fluoro­silicate
Source: Acta Crystallogr Sect E Struct Rep Online. 2013 Dec 24;70(Pt 1):o92–3. doi: 10.1107/S1600536813034144 (PMC3914114; doi:10.1107/S1600536813034144)
Supplement: Supplementary file 2 [file e-70-00o92-Isup2.hkl]

# 
# h,k,l, Fc-squared, Fo-squared, sigma(Fo-squared) and status flag 
# 
data_I
_shelx_title ' EL_RHC6Si in P-1' 
_shelx_refln_list_code          4 
_shelx_F_calc_maximum      207.10 
_exptl_crystal_F_000       544.00 
_reflns_d_resolution_high  0.8000 
 
loop_ 
 _symmetry_equiv_pos_as_xyz 
 'x, y, z' 
 '-x, -y, -z' 
 
_cell_length_a     5.8965 
_cell_length_b    13.6946 
_cell_length_c    14.4945 
_cell_angle_alpha  91.379 
_cell_angle_beta   92.797 
_cell_angle_gamma  90.906 
 
_shelx_F_squared_multiplier     1.000 
 
loop_ 
 _refln_index_h 
 _refln_index_k 
 _refln_index_l 
 _refln_F_squared_calc 
 _refln_F_squared_meas 
 _refln_F_squared_sigma 
 _refln_observed_status 
   1   0   0        0.37       -0.27      0.27 o 
   2   0   0    12212.78    12989.52     82.51 o 
   3   0   0        3.66        2.55      0.58 o 
   4   0   0     8646.11     9207.97     54.39 o 
   5   0   0        0.57        2.01      1.02 o 
   6   0   0     1021.28      946.03     10.28 o 
   7   0   0        0.95       -3.48      3.48 o 
  -7   1   0        0.35       -3.43      3.43 o 
  -6   1   0       15.02       19.46      2.64 o 
  -5   1   0        4.25       27.35      1.29 o 
  -4   1   0       18.86       34.65      1.25 o 
  -3   1   0        3.17        1.11      0.48 o 
  -2   1   0       78.97       74.93      1.09 o 
  -1   1   0       28.35       22.90      0.49 o 
   1   1   0       50.14       61.14      0.77 o 
   2   1   0        1.85       10.52      0.51 o 
   3   1   0        0.18        1.12      0.52 o 
   4   1   0      117.30      117.66      2.06 o 
   5   1   0      201.71      180.91      3.51 o 
   6   1   0       27.63       25.51      1.93 o 
   7   1   0        0.05       -1.72      1.72 o 
  -7   2   0        5.70       -3.33      3.33 o 
  -6   2   0        2.64        1.75      1.85 o 
  -5   2   0     4198.68     4130.93     27.75 o 
  -4   2   0        0.09       -0.76      0.76 o 
  -3   2   0      140.07      181.87      2.29 o 
  -2   2   0        0.02        2.22      0.38 o 
  -1   2   0    40735.95    45182.32    475.86 o 
   0   2   0       39.42       19.92      0.79 o 
   1   2   0    42891.41    48334.25    294.76 o 
   2   2   0       25.83       25.87      0.82 o 
   3   2   0       30.82       21.07      0.90 o 
   4   2   0        2.04        1.78      0.86 o 
   5   2   0     2267.53     2408.64     21.53 o 
   6   2   0        0.00        2.47      1.68 o 
   7   2   0        6.21       13.78      2.70 o 
  -7   3   0        0.41       -2.82      2.82 o 
  -6   3   0        4.40        5.65      1.98 o 
  -5   3   0       66.21       96.36      2.77 o 
  -4   3   0       26.71       24.20      1.23 o 
  -3   3   0        9.41       15.27      1.03 o 
  -2   3   0      773.29      955.97      7.90 o 
  -1   3   0       71.96       73.63      6.91 o 
   0   3   0        4.04        0.73      0.41 o 
   1   3   0      330.83      316.22      2.54 o 
   2   3   0     1833.63     1930.98     11.59 o 
   3   3   0       86.15       76.94      1.65 o 
   4   3   0        0.10        2.64      0.89 o 
   5   3   0      239.01      230.09      4.12 o 
   6   3   0        3.91        4.30      2.00 o 
   7   3   0        0.37       -2.74      2.74 o 
  -7   4   0        1.21        1.34      3.06 o 
  -6   4   0       11.95        7.17      1.77 o 
  -5   4   0        0.63        3.01      1.07 o 
  -4   4   0      290.50      308.43      3.44 o 
  -3   4   0       22.14       22.06      0.87 o 
  -2   4   0     5660.64     6147.61     65.53 o 
  -1   4   0        3.58        2.75      0.51 o 
   0   4   0     8343.22     9638.59     74.08 o 
   1   4   0       33.04       20.72      0.83 o 
   2   4   0     2054.73     2899.91     18.52 o 
   3   4   0       75.59       67.37      1.52 o 
   4   4   0      175.29      166.87      2.78 o 
   5   4   0       47.11       51.13      2.25 o 
   6   4   0       28.35       16.79      2.60 o 
   7   4   0        0.10       -2.69      3.02 o 
  -7   5   0        0.95       -0.95      3.02 o 
  -6   5   0        0.99        2.64      1.63 o 
  -5   5   0      123.81      137.25      2.86 o 
  -4   5   0       60.95       80.25      1.92 o 
  -3   5   0      192.65      218.30      2.48 o 
  -2   5   0      429.72      446.56      5.80 o 
  -1   5   0        7.41       22.38      0.83 o 
   0   5   0      671.55      620.20      5.51 o 
   1   5   0       74.51       60.27      1.04 o 
   2   5   0      186.20      227.19      3.34 o 
   3   5   0      411.81      413.87      3.53 o 
   4   5   0      124.46      130.55      2.49 o 
   5   5   0      239.34      253.83      4.64 o 
   6   5   0       66.86       67.80      4.16 o 
   7   5   0        1.26       -0.25      3.83 o 
  -6   6   0        0.88        2.75      1.71 o 
  -5   6   0      309.56      294.90      3.98 o 
  -4   6   0       18.86       25.57      1.42 o 
  -3   6   0      470.48      494.86      4.36 o 
  -2   6   0      111.46       94.78      2.54 o 
  -1   6   0       36.94       37.18      1.42 o 
   0   6   0      735.64      715.63      6.64 o 
   1   6   0      898.19      968.47      6.74 o 
   2   6   0        3.91        5.42      0.63 o 
   4   6   0      254.53      238.31      3.22 o 
   5   6   0      261.27      262.24      5.18 o 
   6   6   0      116.90      127.25     10.06 o 
  -6   7   0       64.23       63.01      3.02 o 
  -5   7   0       87.46       94.26      3.89 o 
  -4   7   0      557.11      581.27      6.30 o 
  -3   7   0        5.25        7.15      0.91 o 
  -2   7   0       25.26       21.35      1.56 o 
  -1   7   0      258.65      193.94      5.28 o 
   0   7   0     5048.63     4962.67     41.04 o 
   1   7   0      568.53      543.75      4.25 o 
   2   7   0      252.79      217.00      2.61 o 
   3   7   0       22.84       22.90      1.15 o 
   4   7   0      491.55      500.56      5.81 o 
   5   7   0      159.19      167.47      4.89 o 
   6   7   0      159.66      161.49      7.10 o 
  -6   8   0       75.79       64.80      2.77 o 
  -5   8   0       85.63       91.26      3.14 o 
  -4   8   0      641.03      654.21      6.85 o 
  -3   8   0        7.45        6.01      1.49 o 
  -2   8   0       62.36       57.82      1.84 o 
  -1   8   0      168.83      191.39      5.93 o 
   0   8   0     2320.06     2368.81     21.33 o 
   1   8   0      718.78      658.63      5.23 o 
   2   8   0      139.23      129.77      2.15 o 
   3   8   0       80.73       79.52      2.13 o 
   4   8   0      116.27      134.04      6.32 o 
   5   8   0      380.19      373.68      7.92 o 
   6   8   0       20.73       19.90      3.50 o 
  -6   9   0       22.18       16.46      2.36 o 
  -5   9   0      453.34      477.17      6.90 o 
  -4   9   0      265.36      270.86      3.80 o 
  -3   9   0      305.36      322.17      7.73 o 
  -2   9   0      155.41      138.03      4.08 o 
  -1   9   0     1286.76     1183.46     17.49 o 
   0   9   0      761.76      741.20      7.79 o 
   1   9   0     1756.96     1704.02     12.56 o 
   2   9   0       91.69       91.68      2.01 o 
   3   9   0       69.71       68.41      2.00 o 
   4   9   0       41.02       43.15      2.73 o 
   5   9   0      264.95      287.96      8.39 o 
   6   9   0        3.17        1.37      3.77 o 
  -6  10   0        8.40        8.42      1.77 o 
  -5  10   0      199.86      221.42      4.08 o 
  -4  10   0       77.30       67.98      2.08 o 
  -3  10   0      138.58      157.31      6.47 o 
  -2  10   0       92.31       79.78      6.27 o 
  -1  10   0      279.60      257.54      4.01 o 
   0  10   0       71.18       71.67      2.25 o 
   1  10   0      182.15      171.86      2.53 o 
   2  10   0       47.19       57.93      1.72 o 
   3  10   0        4.21        2.83      1.10 o 
   4  10   0       10.87       12.95      2.64 o 
   5  10   0        8.64       12.37      2.18 o 
  -5  11   0       58.15       57.19      2.67 o 
  -4  11   0      107.46      126.38      4.05 o 
  -3  11   0       86.32       86.13      5.44 o 
  -2  11   0        6.05        5.33      2.04 o 
  -1  11   0       81.14       77.81      3.98 o 
   0  11   0      340.17      322.68      4.33 o 
   1  11   0       47.10       46.60      1.85 o 
   2  11   0        0.53       -0.66      0.98 o 
   3  11   0       10.42       11.49      1.69 o 
   4  11   0       14.25       16.89      3.64 o 
   5  11   0        0.92        0.11      2.59 o 
  -5  12   0       12.69       13.86      2.21 o 
  -4  12   0       31.05       38.52      3.16 o 
  -3  12   0       40.79       36.85      4.10 o 
  -2  12   0       25.46       22.40      2.52 o 
  -1  12   0      207.45      173.01      4.37 o 
   0  12   0       66.55       67.55      2.05 o 
   1  12   0       77.68       82.73      2.43 o 
   2  12   0        3.70        5.97      1.44 o 
   3  12   0      102.42      112.55      4.34 o 
   4  12   0        0.82       -2.09      2.94 o 
   5  12   0        1.63        1.71      3.00 o 
  -4  13   0        3.99        4.66      3.64 o 
  -3  13   0        7.17        0.70      4.43 o 
  -2  13   0        5.89        5.22      2.07 o 
  -1  13   0        0.21        0.03      1.50 o 
   0  13   0        0.01        0.55      0.96 o 
   1  13   0       35.95       36.22      2.24 o 
   2  13   0        6.42        5.72      1.66 o 
   3  13   0        2.13        2.05      2.06 o 
   4  13   0        2.90        0.66      3.08 o 
  -4  14   0       45.10       44.46      3.37 o 
  -3  14   0        8.54       11.03      3.36 o 
  -2  14   0        0.22        0.18      2.13 o 
  -1  14   0       35.24       40.90      2.88 o 
   0  14   0       35.83       37.49      1.84 o 
   1  14   0       15.94       21.96      2.01 o 
   2  14   0       10.04        5.50      1.75 o 
   3  14   0        0.86        0.92      2.89 o 
   4  14   0       40.53       40.97      5.22 o 
  -3  15   0        1.87        0.99      3.08 o 
  -2  15   0        0.00        3.45      3.04 o 
  -1  15   0        8.81       10.34      3.94 o 
   0  15   0       33.28       28.73      2.35 o 
   1  15   0       12.05       15.61      1.97 o 
   2  15   0        0.66       -1.73      1.73 o 
   3  15   0        0.15        4.26      4.02 o 
  -2  16   0        3.69        1.97      3.94 o 
  -1  16   0      212.71      203.86      7.89 o 
   0  16   0       10.99       10.57      2.19 o 
   1  16   0      207.29      213.56      4.78 o 
   2  16   0        1.05       -2.13      3.39 o 
   0  17   0       18.20       19.23      2.60 o 
   0 -17   1       87.49       89.46      4.05 o 
  -2 -16   1        4.42        5.90      2.01 o 
  -1 -16   1       31.87       34.91      2.39 o 
   0 -16   1       10.31       10.78      1.97 o 
   1 -16   1       18.35       14.78      4.43 o 
  -3 -15   1       83.26       80.25      4.96 o 
  -2 -15   1        7.95        9.19      1.92 o 
  -1 -15   1      343.06      345.23      6.06 o 
   0 -15   1       20.51       26.36      2.21 o 
   1 -15   1      225.74      220.03      8.37 o 
   2 -15   1       13.30        3.94      5.91 o 
   3 -15   1      103.07       97.52     12.81 o 
  -4 -14   1        1.49        4.64      3.69 o 
  -3 -14   1        0.01       -1.88      1.88 o 
  -2 -14   1        4.30        4.77      1.66 o 
  -1 -14   1        1.47        0.75      1.44 o 
   0 -14   1       85.88      102.91      8.37 o 
   1 -14   1        4.64        2.46      1.66 o 
   2 -14   1        0.18        3.94      5.42 o 
   3 -14   1        0.02        0.99      5.91 o 
   4 -14   1       28.79       28.74      4.55 o 
  -4 -13   1       49.55       55.48      5.54 o 
  -3 -13   1        2.63        6.14      2.00 o 
  -2 -13   1       28.48       34.44      2.27 o 
  -1 -13   1       15.18       21.04      1.58 o 
   0 -13   1      443.22      464.61      8.71 o 
   1 -13   1       36.94       39.43      2.64 o 
   2 -13   1       28.52       28.24      4.01 o 
   3 -13   1       14.43       10.34      5.91 o 
   4 -13   1      145.87      150.38     14.28 o 
  -5 -12   1        5.23       -1.04      2.74 o 
  -4 -12   1        3.41        4.43      3.94 o 
  -3 -12   1       60.26       58.38      3.18 o 
  -2 -12   1        0.16        1.47      1.32 o 
  -1 -12   1        4.89        1.01      1.12 o 
   0 -12   1       13.80       14.32      1.17 o 
   1 -12   1       20.68       18.41      1.92 o 
   2 -12   1        5.15        3.91      2.72 o 
   3 -12   1       16.38        4.93      5.42 o 
   4 -12   1       35.85       30.06      4.37 o 
   5 -12   1       34.11       31.58      2.64 o 
  -5 -11   1       30.38       38.71      4.07 o 
  -4 -11   1        0.07        0.79      2.59 o 
  -3 -11   1       31.46       23.11      1.87 o 
  -2 -11   1        6.15       10.31      1.26 o 
  -1 -11   1      257.49      277.04      3.69 o 
   0 -11   1        6.52        5.70      1.02 o 
   1 -11   1      247.36      237.20      5.40 o 
   2 -11   1       41.37       47.40      4.01 o 
   3 -11   1       76.65       80.66      5.09 o 
   4 -11   1       34.80       33.39      4.01 o 
   5 -11   1      156.64      145.46      3.80 o 
  -5 -10   1       48.83       53.60      4.28 o 
  -4 -10   1        1.29        6.73      3.41 o 
  -3 -10   1        5.42        4.42      1.10 o 
  -2 -10   1       56.66       72.31      1.92 o 
  -1 -10   1      390.90      366.59      3.75 o 
   0 -10   1      309.28      330.55      4.69 o 
   1 -10   1      162.38      179.15     12.57 o 
   2 -10   1       91.79       88.80      4.83 o 
   3 -10   1       91.87       84.34      3.71 o 
   4 -10   1      193.18      209.22      7.92 o 
   5 -10   1      210.48      202.53      3.82 o 
   6 -10   1       21.35       20.30      2.05 o 
  -6  -9   1       17.39        7.66      2.82 o 
  -5  -9   1       94.42      136.31      7.08 o 
  -4  -9   1       64.59       83.05      5.64 o 
  -3  -9   1       25.02       26.01      1.38 o 
  -2  -9   1       19.40       16.86      1.08 o 
  -1  -9   1      930.42      911.94      6.85 o 
   0  -9   1     1594.02     1581.38     16.01 o 
   1  -9   1      624.88      697.44     18.96 o 
   2  -9   1       70.24       61.65      3.90 o 
   3  -9   1      189.82      179.60      4.68 o 
   4  -9   1      267.54      263.57      3.84 o 
   5  -9   1      521.92      520.69      6.35 o 
   6  -9   1       17.82       14.41      1.85 o 
  -6  -8   1       43.60       36.95      5.12 o 
  -5  -8   1      397.93      418.35      8.42 o 
  -4  -8   1      167.04      189.05      4.24 o 
  -3  -8   1        9.73        9.67      0.97 o 
  -2  -8   1      141.13      138.91      2.32 o 
  -1  -8   1     1265.64     1264.46      8.55 o 
   0  -8   1     2314.52     2537.11     26.03 o 
   1  -8   1      463.84      585.20     21.46 o 
   2  -8   1        0.03        0.99      2.46 o 
   3  -8   1       40.33       30.80      1.53 o 
   4  -8   1      357.23      324.89      4.49 o 
   5  -8   1      353.53      366.03      5.11 o 
   6  -8   1       23.94       18.19      1.99 o 
  -6  -7   1      184.50      219.59      8.03 o 
  -5  -7   1      256.32      246.38      5.76 o 
  -4  -7   1      546.50      657.58      6.28 o 
  -3  -7   1        3.89        2.50      0.84 o 
  -2  -7   1      363.97      349.67      3.36 o 
  -1  -7   1      531.40      506.70      3.78 o 
   0  -7   1     7313.01     7867.08     64.53 o 
   1  -7   1      245.95      248.61      8.62 o 
   3  -7   1        6.71        8.38      1.14 o 
   4  -7   1     1178.42     1151.61     10.64 o 
   5  -7   1       55.81       71.54      4.95 o 
   6  -7   1      141.61      158.39      3.68 o 
  -6  -6   1      222.26      236.76      8.04 o 
  -5  -6   1      206.35      177.99      4.35 o 
  -4  -6   1      440.17      429.13      5.17 o 
  -3  -6   1       71.22       75.65      1.64 o 
  -1  -6   1      666.97      745.12      5.09 o 
   0  -6   1     2223.52     2517.67     21.21 o 
   1  -6   1       84.07      164.01      6.40 o 
   2  -6   1      253.60      270.88      5.62 o 
   3  -6   1      105.85      116.55      2.80 o 
   4  -6   1      154.28      170.85      2.73 o 
   5  -6   1       78.22       70.39      2.27 o 
   6  -6   1       24.09       33.24      2.15 o 
  -7  -5   1        1.35       14.28      4.53 o 
  -6  -5   1       50.30       49.18      3.25 o 
  -5  -5   1      656.63      719.37      8.08 o 
  -4  -5   1       77.98       73.37      1.99 o 
  -3  -5   1      879.83     1126.45      8.59 o 
  -2  -5   1       21.09       24.78      0.81 o 
  -1  -5   1      542.94      501.52      3.59 o 
   0  -5   1      116.32      136.69      1.75 o 
   1  -5   1      247.70      332.46     10.84 o 
   2  -5   1       57.07       55.38      1.68 o 
   3  -5   1     1517.43     1708.14     13.46 o 
   4  -5   1        5.35       10.34      0.96 o 
   5  -5   1      690.06      730.11      7.06 o 
   6  -5   1        1.20        4.03      1.75 o 
   7  -5   1       42.34       28.07      4.07 o 
  -7  -4   1        0.39        3.19      3.99 o 
  -6  -4   1       10.16        5.91      2.19 o 
  -5  -4   1      215.07      219.88      3.76 o 
  -4  -4   1       17.58       26.40      1.39 o 
  -3  -4   1      224.65      240.92      2.56 o 
  -2  -4   1      426.24      423.81      3.29 o 
  -1  -4   1      144.62      123.11      1.37 o 
   0  -4   1     2691.25     3135.78     34.51 o 
   2  -4   1      143.03      207.59      3.74 o 
   3  -4   1      155.05      186.92      2.09 o 
   4  -4   1       64.22       63.02      1.77 o 
   5  -4   1       31.85       54.39      1.87 o 
   6  -4   1        2.65       -0.09      1.42 o 
   7  -4   1        0.02       -2.82      2.82 o 
  -7  -3   1        0.88        3.45      3.10 o 
  -6  -3   1       35.34       56.16      3.65 o 
  -5  -3   1       43.63       41.95      2.11 o 
  -4  -3   1       14.81       77.39      2.15 o 
  -3  -3   1        0.05        1.73      0.41 o 
  -2  -3   1    12685.11    15600.13     92.12 o 
  -1  -3   1       14.88       18.98      0.63 o 
   0  -3   1        9.79       18.53      2.05 o 
   1  -3   1       45.03       30.83      0.96 o 
   2  -3   1    14055.00    16587.11    245.70 o 
   3  -3   1       14.31       16.40      0.81 o 
   4  -3   1      457.27      407.05      3.88 o 
   5  -3   1        1.99        7.62      1.03 o 
   6  -3   1       74.55       92.54      4.39 o 
   7  -3   1        0.09       -2.22      2.93 o 
  -7  -2   1        1.38        2.00      2.44 o 
  -6  -2   1        4.90        5.53      2.16 o 
  -5  -2   1      165.59      147.17      3.40 o 
  -4  -2   1        4.26        5.82      0.93 o 
  -3  -2   1        7.82       23.65      1.02 o 
  -2  -2   1      126.24      138.74      1.65 o 
  -1  -2   1     1947.51     2442.03     15.31 o 
   0  -2   1      282.89      326.91      5.43 o 
   1  -2   1     2706.36     2593.63    103.09 o 
   2  -2   1       19.60       38.00      0.83 o 
   3  -2   1      112.31      127.56      1.81 o 
   4  -2   1        6.80        3.51      0.88 o 
   5  -2   1       14.21       29.63      1.46 o 
   6  -2   1        3.30        3.97      2.03 o 
   7  -2   1        0.03       -2.71      2.71 o 
  -7  -1   1        1.39       -1.66      1.66 o 
  -6  -1   1        3.29        0.99      1.72 o 
  -5  -1   1     2347.90     2607.08     23.22 o 
  -4  -1   1        5.72        4.38      0.77 o 
  -3  -1   1     1185.17     1243.79      8.60 o 
  -2  -1   1        5.94        4.60      0.46 o 
  -1  -1   1      454.96      664.32      4.82 o 
   0  -1   1        0.01       -0.48      0.48 o 
   2  -1   1       21.33       20.29      0.66 o 
   3  -1   1      515.33      655.52      4.85 o 
   4  -1   1       11.67       12.42      1.05 o 
   5  -1   1     2593.00     2802.75     17.81 o 
   6  -1   1        0.00       -1.32      1.95 o 
   7  -1   1        2.50        4.03      3.19 o 
  -7   0   1        0.02       -1.61      1.61 o 
  -6   0   1       17.38       21.04      1.94 o 
  -5   0   1        3.36       17.75      1.61 o 
  -4   0   1       10.29       21.86      1.16 o 
  -3   0   1        0.36        1.04      0.48 o 
  -2   0   1        3.08        0.58      0.50 o 
  -1   0   1       25.17       24.46      0.53 o 
   1   0   1        5.16        8.98      0.29 o 
   2   0   1       22.57       20.87      0.64 o 
   3   0   1        1.96        3.03      0.56 o 
   4   0   1       89.61       97.81      2.42 o 
   5   0   1      103.22       98.61      2.60 o 
   6   0   1       34.21       41.24      2.72 o 
   7   0   1        0.37       -4.22      5.91 o 
  -7   1   1        0.03       -1.16      3.43 o 
  -6   1   1     1278.23     1278.60     13.77 o 
  -5   1   1        2.82        1.66      1.08 o 
  -4   1   1     5876.64     5924.01     35.48 o 
  -3   1   1        0.00       -0.03      0.44 o 
  -2   1   1      220.12      278.91      2.78 o 
  -1   1   1       26.53       24.01      0.44 o 
   1   1   1       38.91       34.61      0.85 o 
   2   1   1      831.19      759.02      5.30 o 
   3   1   1        0.40        0.58      0.56 o 
   4   1   1     1341.46     2030.39     19.61 o 
   5   1   1        8.30        9.49      1.41 o 
   6   1   1      319.71      488.09     10.02 o 
   7   1   1        0.94       -1.88      1.96 o 
  -7   2   1        0.31       -1.41      3.27 o 
  -6   2   1       15.14       12.22      2.19 o 
  -5   2   1       23.98       27.08      2.00 o 
  -4   2   1      107.05      105.13      1.81 o 
  -3   2   1        5.72        4.65      0.60 o 
  -2   2   1        0.69        0.49      0.82 o 
  -1   2   1     2764.63     2756.95     17.61 o 
   0   2   1      931.92      917.51      7.62 o 
   1   2   1     3211.71     3173.50     35.11 o 
   2   2   1      166.69      184.28      2.64 o 
   3   2   1        1.18        0.15      0.61 o 
   4   2   1       18.29       25.15      1.21 o 
   5   2   1      299.67      274.20      4.25 o 
   6   2   1        7.54        8.95      2.36 o 
   7   2   1        0.00       -1.81      1.82 o 
  -7   3   1       60.43       53.36      4.92 o 
  -6   3   1        2.40        1.34      1.88 o 
  -5   3   1     2655.42     2690.02     19.78 o 
  -4   3   1       12.63        9.27      1.02 o 
  -2   3   1       45.11       56.52      1.47 o 
  -1   3   1     1892.33     1605.85     17.59 o 
   0   3   1        2.14        7.10      0.36 o 
   1   3   1      370.61      290.13      3.78 o 
   2   3   1      185.28      186.69      2.14 o 
   3   3   1      736.57      710.34      5.57 o 
   4   3   1        0.01       -0.04      0.88 o 
   5   3   1      500.08      715.02     16.50 o 
   6   3   1        0.07       -0.09      1.66 o 
   7   3   1        4.22        3.31      3.10 o 
  -7   4   1        6.38        5.46      3.17 o 
  -6   4   1        1.52        2.39      1.88 o 
  -5   4   1      124.53      121.76      2.62 o 
  -4   4   1        7.27        7.39      1.01 o 
  -3   4   1        1.95        2.61      0.60 o 
  -2   4   1      615.70      613.21      4.65 o 
  -1   4   1        4.68        0.68      0.45 o 
   0   4   1     3044.02     3266.92     22.28 o 
   1   4   1       15.02        0.79      0.42 o 
   2   4   1      258.41      329.45      2.99 o 
   3   4   1       67.82       74.54      1.61 o 
   4   4   1       89.44       75.30      2.23 o 
   5   4   1       72.17       71.28      2.58 o 
   6   4   1       14.30        5.66      2.39 o 
   7   4   1        6.81        6.92      3.39 o 
  -7   5   1        0.01       -0.43      3.12 o 
  -6   5   1       30.50       26.94      2.28 o 
  -5   5   1       38.76       39.80      1.82 o 
  -4   5   1      209.60      235.88      3.13 o 
  -3   5   1        7.27       11.87      0.78 o 
  -2   5   1     1196.58     1327.04     13.63 o 
  -1   5   1       24.78       26.74      1.12 o 
   0   5   1      399.02      326.69      2.75 o 
   1   5   1       14.25        9.37      0.54 o 
   2   5   1      644.03      684.89      8.08 o 
   3   5   1       56.71       56.58      1.43 o 
   4   5   1       79.71       86.45      2.10 o 
   5   5   1       49.76       51.07      2.30 o 
   6   5   1       48.90       50.31      3.71 o 
  -6   6   1       16.34       18.88      2.08 o 
  -5   6   1       37.04       29.51      1.73 o 
  -4   6   1       65.39       63.03      1.70 o 
  -3   6   1      124.16      128.79      1.74 o 
  -2   6   1       22.60       29.06      1.25 o 
  -1   6   1      135.98      164.60      2.95 o 
   0   6   1       57.52       51.03      0.99 o 
   1   6   1      834.53      892.25      6.58 o 
   2   6   1       23.72       27.07      0.93 o 
   3   6   1        4.63        0.90      0.65 o 
   4   6   1      186.29      170.44      2.96 o 
   5   6   1      200.43      203.01      4.68 o 
   6   6   1       76.88       86.90      6.78 o 
  -6   7   1       27.63       32.90      2.51 o 
  -5   7   1      139.03      136.97      3.29 o 
  -4   7   1      230.96      236.09      3.37 o 
  -3   7   1        0.50        0.46      0.54 o 
  -2   7   1       95.83       85.43      2.02 o 
  -1   7   1       58.25       45.58      1.53 o 
   0   7   1     1205.49     1185.53      8.66 o 
   1   7   1      139.03      127.34      1.81 o 
   2   7   1      317.92      307.69      2.95 o 
   3   7   1        4.64        1.76      0.82 o 
   4   7   1      479.36      447.54      5.45 o 
   5   7   1       54.93       56.67      3.14 o 
   6   7   1      134.45      128.85      6.53 o 
  -6   8   1       42.05       31.48      2.48 o 
  -5   8   1       57.06       65.07      2.46 o 
  -4   8   1      380.31      347.75      4.57 o 
  -3   8   1      146.27      117.31      2.04 o 
  -2   8   1       72.94       79.35      2.95 o 
  -1   8   1       56.03       58.47      2.20 o 
   0   8   1     2353.00     2469.79     17.26 o 
   1   8   1       49.98       51.16      1.33 o 
   2   8   1      194.87      194.54      2.68 o 
   3   8   1      124.67      116.01      2.09 o 
   4   8   1      164.35      158.46      3.85 o 
   5   8   1       36.24       40.90      2.89 o 
   6   8   1       28.39       25.40      3.91 o 
  -6   9   1       23.40       26.65      2.48 o 
  -5   9   1      241.45      254.45      4.61 o 
  -4   9   1      123.01      112.74      2.65 o 
  -3   9   1      519.94      498.01      6.75 o 
  -2   9   1        5.62        4.04      1.07 o 
  -1   9   1     1038.87      947.08     10.62 o 
   0   9   1       82.63       76.32      1.45 o 
   1   9   1     1102.48     1101.11      8.69 o 
   2   9   1        0.02       -0.84      0.84 o 
   3   9   1      455.59      438.38      4.22 o 
   4   9   1        1.91        2.27      1.79 o 
   5   9   1      286.95      308.65      6.58 o 
   6   9   1        0.11        2.58      2.75 o 
  -6  10   1       14.01       16.26      2.23 o 
  -5  10   1      199.00      186.53      4.63 o 
  -4  10   1       54.88       46.28      1.92 o 
  -3  10   1      125.77      120.35      3.45 o 
  -2  10   1       91.66       82.07      2.33 o 
  -1  10   1      156.45      164.30      2.97 o 
   0  10   1       15.15       12.59      0.83 o 
   1  10   1      238.94      227.29      3.00 o 
   2  10   1        1.17        0.07      0.89 o 
   3  10   1        0.01       -1.11      1.11 o 
   4  10   1        0.06        0.19      1.62 o 
   5  10   1       34.38       27.42      2.39 o 
  -5  11   1       15.79       18.72      1.87 o 
  -4  11   1       94.94      102.91      2.66 o 
  -3  11   1        1.16        3.93      2.09 o 
  -2  11   1       44.94       40.90      1.87 o 
  -1  11   1       13.54       12.26      1.26 o 
   0  11   1       58.30       62.31      1.80 o 
   1  11   1       10.22       15.30      1.38 o 
   2  11   1        9.06       12.86      1.19 o 
   3  11   1        7.74        6.89      1.50 o 
   4  11   1       32.74       39.04      3.67 o 
   5  11   1        0.02        2.30      1.95 o 
  -5  12   1        2.17        2.11      1.93 o 
  -4  12   1       23.55       23.50      1.92 o 
  -3  12   1       38.09       42.93      9.36 o 
  -2  12   1       24.50       21.07      2.52 o 
  -1  12   1       14.21       15.69      1.63 o 
   0  12   1        2.13        2.34      1.05 o 
   1  12   1        4.38        2.73      1.12 o 
   2  12   1       15.49       17.72      1.77 o 
   3  12   1        4.73        3.72      1.95 o 
   4  12   1        0.37       -2.72      2.72 o 
   5  12   1        3.61        2.53      3.69 o 
  -4  13   1        0.21       -1.37      1.37 o 
  -3  13   1        9.50        2.30      3.08 o 
  -2  13   1       27.27       31.04      4.01 o 
  -1  13   1       42.33       34.23      1.88 o 
   0  13   1       12.50       16.84      1.41 o 
   1  13   1       13.35        8.59      1.60 o 
   2  13   1       12.03       19.35      2.13 o 
   3  13   1        1.24        3.98      3.24 o 
   4  13   1        0.43        2.96      9.36 o 
  -4  14   1        1.14       -1.21      1.54 o 
  -3  14   1        1.75       -1.43      1.88 o 
  -2  14   1       58.21       60.88      3.10 o 
  -1  14   1        5.85        4.31      1.26 o 
   0  14   1       12.43       16.30      1.64 o 
   1  14   1        0.27       -0.31      1.50 o 
   2  14   1       11.69       21.58      2.45 o 
   3  14   1        5.20        1.33      2.82 o 
   4  14   1        0.32        3.52      3.55 o 
  -3  15   1        5.03        3.16      3.09 o 
  -2  15   1       18.02       18.54      2.15 o 
  -1  15   1        7.33        6.53      1.84 o 
   0  15   1       27.48       27.64      2.05 o 
   1  15   1        2.50        7.31      2.46 o 
   2  15   1       64.77       73.71      5.40 o 
   3  15   1        1.35        4.40      2.90 o 
  -2  16   1        3.07        1.53      2.03 o 
  -1  16   1        4.03        5.63      2.00 o 
   0  16   1        0.70        1.86      1.64 o 
   1  16   1        0.24        3.64      1.82 o 
   2  16   1        4.50       -0.10      2.29 o 
   0  17   1        0.24       -2.04      2.04 o 
   0 -17   2        0.24        1.24      2.09 o 
  -2 -16   2       80.42       67.39      3.51 o 
  -1 -16   2        0.11       -0.30      2.00 o 
   0 -16   2      232.64      217.99     25.37 o 
   2 -16   2       16.60       11.82      7.39 o 
  -3 -15   2        0.18       -2.94      2.94 o 
  -2 -15   2        4.60        1.91      2.12 o 
  -1 -15   2       15.65       14.19      2.32 o 
   0 -15   2       15.01       18.72      4.43 o 
   2 -15   2        1.47       -1.48      5.91 o 
   3 -15   2        1.92       -2.96      6.40 o 
  -4 -14   2        0.44       -0.05      3.43 o 
  -3 -14   2       42.45       41.10      3.59 o 
  -2 -14   2        6.43        8.09      1.70 o 
  -1 -14   2      285.46      254.64      4.63 o 
   0 -14   2       16.22       24.58      2.34 o 
   1 -14   2       51.85       51.23      6.40 o 
   2 -14   2        5.39        4.43      6.40 o 
   3 -14   2        1.11        4.43      6.40 o 
   4 -14   2        0.45        0.99      6.40 o 
  -4 -13   2        3.60        3.71      3.29 o 
  -3 -13   2        2.51        5.09      2.27 o 
  -2 -13   2        0.85        0.73      1.47 o 
  -1 -13   2       19.97       18.33      1.51 o 
   0 -13   2       35.61       38.33      2.37 o 
   1 -13   2        0.60        0.62      1.89 o 
   2 -13   2       39.24       41.43      5.66 o 
   3 -13   2        1.68        0.00      5.42 o 
   4 -13   2       28.07       14.78      6.90 o 
  -5 -12   2        0.00        0.21      2.82 o 
  -4 -12   2       58.65       64.44      5.39 o 
  -3 -12   2        0.12        1.57      1.44 o 
  -2 -12   2        9.96        9.18      1.44 o 
  -1 -12   2       16.57       24.12      1.43 o 
   0 -12   2      405.22      387.66      6.56 o 
   1 -12   2        7.94        9.11      2.30 o 
   2 -12   2        8.01        6.16      2.96 o 
   3 -12   2        0.08        2.46      4.93 o 
   4 -12   2       82.41       76.83      9.85 o 
   5 -12   2        7.85        5.11      2.00 o 
  -5 -11   2       12.03       14.39      3.99 o 
  -4 -11   2        4.33       17.80      3.43 o 
  -3 -11   2       64.26       57.95      2.76 o 
  -2 -11   2        0.59        0.22      0.95 o 
  -1 -11   2       49.06       55.51      1.78 o 
   0 -11   2      297.94      289.38      5.22 o 
   1 -11   2        3.69        7.33      2.18 o 
   2 -11   2        8.13        8.74      2.53 o 
   3 -11   2        0.27        2.67      2.46 o 
   4 -11   2      129.55      132.48     11.08 o 
   5 -11   2      109.94       92.21      3.09 o 
  -5 -10   2      140.48      141.77      6.43 o 
  -4 -10   2        0.38        8.37      4.43 o 
  -3 -10   2        3.45        7.46      1.22 o 
  -2 -10   2        0.02       -0.51      0.85 o 
  -1 -10   2      696.07      719.02      5.69 o 
   0 -10   2      398.84      450.52      6.81 o 
   1 -10   2      391.55      442.54     12.95 o 
   2 -10   2        0.82        1.40      2.09 o 
   3 -10   2       60.95       67.52      4.46 o 
   4 -10   2      224.02      244.62      8.47 o 
   5 -10   2      134.98      143.10      3.65 o 
  -6  -9   2       10.06        6.43      2.59 o 
  -5  -9   2      287.32      329.66      7.51 o 
  -4  -9   2       12.94       44.30      5.00 o 
  -3  -9   2       30.74       56.23      1.92 o 
  -2  -9   2        0.28       -0.06      0.76 o 
  -1  -9   2     1538.91     1524.84     10.16 o 
   0  -9   2     1354.87     1514.33     14.15 o 
   1  -9   2      816.87      898.01     18.77 o 
   2  -9   2       18.44       13.77      2.46 o 
   3  -9   2      198.83      205.91     17.48 o 
   4  -9   2      295.20      281.35     11.33 o 
   5  -9   2      368.39      393.05      5.17 o 
   6  -9   2       33.67       27.19      2.06 o 
  -6  -8   2       38.71       22.59      3.15 o 
  -5  -8   2      238.79      329.40      7.43 o 
  -4  -8   2      118.37      111.02      3.41 o 
  -3  -8   2       40.65       91.38      2.35 o 
  -2  -8   2       96.02      108.80      1.93 o 
  -1  -8   2     2359.48     2590.87     16.49 o 
   0  -8   2     1608.14     1768.39     15.39 o 
   1  -8   2     1712.85     1921.82     34.81 o 
   2  -8   2       72.21       82.28      4.37 o 
   3  -8   2      366.97      369.70      9.36 o 
   4  -8   2      102.91      108.24      3.39 o 
   5  -8   2      822.86      807.00      8.45 o 
   6  -8   2        7.31        9.79      1.63 o 
  -6  -7   2      252.34      248.15      7.19 o 
  -5  -7   2      204.91      186.22      5.72 o 
  -4  -7   2      529.35      547.20      6.18 o 
  -3  -7   2        1.24       10.07      0.99 o 
  -2  -7   2      289.50      252.64      2.78 o 
  -1  -7   2      970.97     1170.68      7.86 o 
   0  -7   2     3367.93     3568.44     35.94 o 
   1  -7   2      955.32      981.66     18.96 o 
   2  -7   2       13.34       25.61      3.94 o 
   3  -7   2       51.49       47.32      1.76 o 
   4  -7   2      324.05      385.46      4.57 o 
   5  -7   2      149.75      159.94      3.29 o 
   6  -7   2       18.57       52.99      2.38 o 
  -6  -6   2      298.56      289.93      8.81 o 
  -5  -6   2       48.47       39.18      2.70 o 
  -4  -6   2      734.57      895.48      8.44 o 
  -3  -6   2       15.34       18.76      0.97 o 
  -2  -6   2      150.19      183.64      2.41 o 
  -1  -6   2      164.25      242.27      2.19 o 
   0  -6   2     9415.62    11215.31    121.44 o 
   1  -6   2      378.24      310.29     11.33 o 
   2  -6   2       63.20      105.40      6.90 o 
   3  -6   2       22.57       26.11      1.49 o 
   4  -6   2     1280.48     1312.48     11.12 o 
   5  -6   2       12.03       15.86      1.34 o 
   6  -6   2      164.07      179.82      3.84 o 
  -7  -5   2        2.15       -0.39      3.99 o 
  -6  -5   2       53.38       44.66      4.84 o 
  -5  -5   2      335.50      317.13      4.98 o 
  -4  -5   2       86.69       87.53      2.15 o 
  -3  -5   2      167.67      231.41      2.41 o 
  -2  -5   2       33.58       28.85      0.95 o 
  -1  -5   2       84.50      105.67      1.32 o 
   0  -5   2     1191.86     1376.46     17.60 o 
   1  -5   2      411.36      401.41     12.81 o 
   2  -5   2       12.13       12.43      0.96 o 
   3  -5   2      282.21      302.37      5.12 o 
   4  -5   2       90.62       94.78      1.85 o 
   5  -5   2       14.91       59.38      1.85 o 
   6  -5   2        8.13       11.81      1.79 o 
  -7  -4   2        1.77       -1.16      3.78 o 
  -6  -4   2        1.38       -1.36      2.08 o 
  -5  -4   2      715.14      799.32      8.05 o 
  -4  -4   2        0.06        4.33      1.02 o 
  -3  -4   2     1071.13     1130.45      8.19 o 
  -2  -4   2       17.60       36.92      1.21 o 
  -1  -4   2     1148.47     1100.89      6.96 o 
   0  -4   2      395.05      353.43      4.96 o 
   2  -4   2      250.43      208.44      3.78 o 
   3  -4   2      484.22      617.30      4.90 o 
   4  -4   2       29.93       36.79      1.22 o 
   5  -4   2     1221.77     1202.80      9.41 o 
   6  -4   2        3.11        0.04      1.69 o 
   7  -4   2        3.25        6.23      5.15 o 
  -7  -3   2        1.91       -0.83      3.02 o 
  -6  -3   2        8.02       10.66      2.82 o 
  -5  -3   2       52.26       45.52      1.96 o 
  -4  -3   2        3.80        5.60      1.03 o 
  -3  -3   2        0.01        7.91      1.00 o 
  -2  -3   2      914.12     1109.24      7.09 o 
  -1  -3   2      269.56      331.57      2.71 o 
   0  -3   2      807.49      791.95     10.28 o 
   1  -3   2      478.89      488.10     13.79 o 
   2  -3   2     1209.55     1219.70     14.04 o 
   3  -3   2       75.27       79.63      1.43 o 
   4  -3   2       34.99       39.40      1.27 o 
   5  -3   2       10.31       13.84      1.19 o 
   6  -3   2        3.41        3.05      1.97 o 
   7  -3   2        0.04       -1.04      3.10 o 
  -7  -2   2        0.04        0.40      2.35 o 
  -6  -2   2       44.14       70.92      8.17 o 
  -5  -2   2        7.68        7.48      1.35 o 
  -3  -2   2        0.05        6.11      0.71 o 
  -2  -2   2     3170.79     3773.41     24.70 o 
  -1  -2   2       12.29       28.72      1.74 o 
   0  -2   2     7346.33     8190.36    209.61 o 
   1  -2   2      191.44      134.23      1.85 o 
   2  -2   2     1340.65     1757.51     26.27 o 
   3  -2   2       63.17       71.68      1.44 o 
   4  -2   2     1706.33     1588.70     11.90 o 
   5  -2   2        3.72        5.82      1.06 o 
   6  -2   2      311.98      310.95      6.61 o 
   7  -2   2        1.03       -0.76      2.90 o 
  -7  -1   2        1.98        0.40      1.87 o 
  -6  -1   2        5.74        7.86      1.88 o 
  -5  -1   2       23.40       28.31      2.03 o 
  -4  -1   2       13.99       21.89      1.11 o 
  -3  -1   2       46.61       59.82      1.35 o 
  -2  -1   2       88.37       99.47      1.41 o 
  -1  -1   2      139.25      185.08      3.15 o 
   0  -1   2        1.82        2.17      0.25 o 
   1  -1   2      892.55      786.44      5.49 o 
   2  -1   2        3.30       11.00      0.61 o 
   3  -1   2      136.05      124.58      1.67 o 
   4  -1   2       76.52       77.11      1.93 o 
   5  -1   2      104.39      107.75      2.99 o 
   6  -1   2       23.64       26.57      2.89 o 
   7  -1   2        0.80        1.15      4.49 o 
  -7   0   2        3.71        3.52      1.94 o 
  -6   0   2        0.42       -0.38      1.49 o 
  -5   0   2     1587.90     1624.63     13.53 o 
  -4   0   2        1.16        0.73      0.81 o 
  -3   0   2       12.67        5.78      0.94 o 
  -2   0   2        1.79       -0.36      0.43 o 
  -1   0   2     4626.08     5453.33     47.00 o 
   0   0   2        0.13       -0.21      0.21 o 
   1   0   2     4213.23     4867.43     38.36 o 
   2   0   2       18.85       20.74      0.63 o 
   3   0   2      144.07      138.53      1.65 o 
   4   0   2       31.13       36.30      1.24 o 
   5   0   2     1071.94     1186.88     11.04 o 
   6   0   2        7.35        7.46      1.78 o 
   7   0   2        6.63        4.24      3.99 o 
  -7   1   2        0.24       -1.97      5.17 o 
  -6   1   2        6.59        8.85      1.74 o 
  -5   1   2       24.23       27.00      1.52 o 
  -4   1   2       65.43       64.30      2.04 o 
  -3   1   2       17.07       21.40      0.80 o 
  -2   1   2       16.75       25.30      0.74 o 
  -1   1   2      232.79      283.25      2.08 o 
   0   1   2      494.46      568.09      4.72 o 
   1   1   2      443.82      508.48      4.10 o 
   2   1   2        2.83        3.67      0.43 o 
   3   1   2      123.47      123.85      1.81 o 
   4   1   2      216.08      227.80      2.75 o 
   5   1   2      112.87      118.50      3.12 o 
   6   1   2       39.28       40.19      2.41 o 
   7   1   2        3.97       -2.64      3.78 o 
  -7   2   2        0.72       -2.77      2.77 o 
  -6   2   2      547.76      576.58     10.33 o 
  -5   2   2        3.98       -1.09      1.09 o 
  -4   2   2     2238.98     2149.92     15.47 o 
  -3   2   2        0.86        0.96      0.52 o 
  -2   2   2      222.73      180.99      1.67 o 
  -1   2   2      146.14      132.11      1.34 o 
   0   2   2     7160.65     7526.26     49.88 o 
   1   2   2      166.11      166.06      1.89 o 
   2   2   2        6.39       17.48      1.70 o 
   3   2   2       33.66       33.02      1.23 o 
   4   2   2      187.23      228.09      6.59 o 
   5   2   2       33.63       36.48      1.93 o 
   7   2   2        4.41       -0.22      1.80 o 
  -7   3   2       14.74       14.61      3.64 o 
  -6   3   2        9.73       14.44      2.44 o 
  -5   3   2      133.33      128.25      3.95 o 
  -4   3   2       94.27       91.23      2.14 o 
  -3   3   2       25.75       27.56      1.07 o 
  -2   3   2        5.76        4.31      0.50 o 
  -1   3   2        3.21        7.55      0.44 o 
   0   3   2       18.61       29.05      0.73 o 
   1   3   2      146.29      136.23      1.57 o 
   2   3   2       16.23       11.53      0.76 o 
   3   3   2      107.22       92.66      1.85 o 
   4   3   2        5.54        8.58      1.08 o 
   5   3   2      115.51      129.52      4.72 o 
   6   3   2        0.42       -0.29      1.70 o 
   7   3   2        3.50        2.09      3.19 o 
  -7   4   2       65.21       68.64      5.30 o 
  -6   4   2        1.38        4.05      2.47 o 
  -5   4   2      505.54      525.79      6.60 o 
  -4   4   2        0.94       -0.60      1.05 o 
  -3   4   2       33.30       28.65      1.05 o 
  -2   4   2       21.73       23.99      0.79 o 
  -1   4   2      178.82      139.88      1.79 o 
   0   4   2      391.79      353.71      2.87 o 
   1   4   2      268.00      188.57      1.74 o 
   2   4   2        0.05        1.50      0.52 o 
   3   4   2        9.91       11.83      0.98 o 
   4   4   2       19.74       19.44      1.39 o 
   5   4   2       84.79      101.48      4.19 o 
   6   4   2        0.63       -1.46      2.10 o 
   7   4   2       11.40       11.22      4.32 o 
  -7   5   2        3.90        4.09      3.29 o 
  -6   5   2        9.10        8.96      2.11 o 
  -5   5   2        2.35        1.09      1.21 o 
  -4   5   2       56.89       64.58      1.90 o 
  -3   5   2       18.54       17.50      0.89 o 
  -2   5   2      159.48      203.35      2.01 o 
  -1   5   2        4.44        1.84      0.36 o 
   0   5   2      192.56      206.46      2.03 o 
   1   5   2       31.86       27.14      0.78 o 
   2   5   2      441.08      430.32      3.71 o 
   3   5   2      158.25      156.58      2.42 o 
   4   5   2       27.98       33.25      1.60 o 
   5   5   2       16.24       16.54      1.82 o 
   6   5   2       36.08       40.15      4.25 o 
  -6   6   2       27.18       28.84      2.70 o 
  -5   6   2        0.83        0.30      1.20 o 
  -4   6   2      112.73      114.84      2.25 o 
  -3   6   2        0.91        1.60      0.65 o 
  -2   6   2       41.05       38.46      0.91 o 
  -1   6   2      279.71      270.44      2.42 o 
   0   6   2      365.05      354.73      3.02 o 
   1   6   2      713.03      636.00      4.58 o 
   2   6   2      276.18      298.50      2.74 o 
   3   6   2      267.10      218.17      2.79 o 
   4   6   2      231.57      225.59      3.67 o 
   5   6   2       58.02       59.37      2.92 o 
   6   6   2       41.12       55.71      6.09 o 
  -6   7   2        9.50        7.13      1.88 o 
  -5   7   2       60.59       72.56      2.61 o 
  -4   7   2       36.67       35.86      1.63 o 
  -3   7   2      109.92      102.85      1.71 o 
  -2   7   2      598.36      618.48      5.21 o 
  -1   7   2       51.70       33.17      0.93 o 
   0   7   2      464.16      471.52      3.72 o 
   1   7   2       26.73       27.28      1.04 o 
   2   7   2     1251.88     1241.76      8.17 o 
   3   7   2        2.07        1.34      0.83 o 
   4   7   2      394.58      359.16      4.78 o 
   5   7   2       60.15       73.71      3.66 o 
   6   7   2       61.74       67.61      7.14 o 
  -6   8   2        8.00       -0.14      1.76 o 
  -5   8   2       33.19       36.23      2.08 o 
  -4   8   2      147.22      140.07      3.02 o 
  -3   8   2      105.75      107.06      2.17 o 
  -2   8   2      910.95      905.53      6.92 o 
  -1   8   2      182.04      194.71      2.22 o 
   0   8   2     3026.85     2948.18     18.76 o 
   1   8   2      167.10      179.31      2.47 o 
   2   8   2     2247.24     2021.61     13.15 o 
   3   8   2      115.01      107.84      2.11 o 
   4   8   2      695.85      601.93      8.99 o 
   5   8   2       23.71       23.20      2.49 o 
   6   8   2       75.37       72.20      5.35 o 
  -6   9   2       41.17       41.26      2.81 o 
  -5   9   2        5.34        4.68      1.58 o 
  -4   9   2      272.21      281.19      4.15 o 
  -3   9   2      275.56      266.56      3.66 o 
  -2   9   2      251.92      228.39      2.88 o 
  -1   9   2      357.12      384.32      3.45 o 
   0   9   2      285.82      257.61      2.62 o 
   1   9   2      223.54      241.26      3.07 o 
   2   9   2        9.88       10.91      1.11 o 
   3   9   2      469.59      433.22      4.52 o 
   4   9   2        2.52        2.76      1.60 o 
   5   9   2       19.09       19.49      2.48 o 
   6   9   2        0.27        1.91      3.02 o 
  -6  10   2        0.40        0.41      1.99 o 
  -5  10   2      105.12       88.43      3.01 o 
  -4  10   2        5.50        1.99      1.23 o 
  -3  10   2      754.34      704.16      8.58 o 
  -2  10   2        4.97        7.19      0.95 o 
  -1  10   2     1614.30     1572.21     12.05 o 
   0  10   2       36.08       41.77      1.25 o 
   1  10   2     1594.99     1526.76     11.77 o 
   2  10   2        6.01        7.74      1.06 o 
   3  10   2     1050.31      907.33      9.90 o 
   4  10   2        5.21        6.25      1.81 o 
   5  10   2      118.83       97.67      4.04 o 
  -5  11   2       59.84       64.02      2.67 o 
  -4  11   2        9.56        8.60      2.08 o 
  -3  11   2       99.28       97.42      2.49 o 
  -2  11   2       19.33       19.53      1.51 o 
  -1  11   2       65.26       55.74      1.89 o 
   0  11   2       73.81       68.40      1.96 o 
   1  11   2       27.49       25.21      1.47 o 
   2  11   2        9.09        7.16      1.14 o 
   3  11   2        4.45        0.46      1.73 o 
   4  11   2        0.93       -1.28      2.62 o 
   5  11   2        0.12        1.31      2.12 o 
  -5  12   2        0.01        0.15      1.55 o 
  -4  12   2       43.76       30.93      2.59 o 
  -3  12   2        3.15        0.38      1.16 o 
  -2  12   2      289.98      258.41      3.77 o 
  -1  12   2        6.33        6.07      1.11 o 
   0  12   2      106.39      111.45      2.55 o 
   1  12   2       14.41       19.84      1.52 o 
   2  12   2      263.67      239.29      4.30 o 
   3  12   2        0.44        1.64      2.24 o 
   4  12   2       92.08       68.24      5.89 o 
   5  12   2        0.62        2.67      3.64 o 
  -4  13   2       21.96       21.30      2.03 o 
  -3  13   2       13.78       20.31      1.76 o 
  -2  13   2        9.41        9.83      1.38 o 
  -1  13   2       37.22       33.96      1.67 o 
   0  13   2       41.14       35.08      1.75 o 
   1  13   2       61.06       68.73      2.69 o 
   2  13   2        2.28       -0.39      1.60 o 
   3  13   2        0.18        2.26      2.53 o 
   4  13   2        1.12        1.34      3.55 o 
  -4  14   2        0.10       -1.43      1.56 o 
  -3  14   2       19.24       13.77      1.80 o 
  -2  14   2        5.74        6.15      2.13 o 
  -1  14   2       21.53       26.51      1.77 o 
   0  14   2        4.92        7.75      1.69 o 
   1  14   2       19.18       22.34      2.08 o 
   2  14   2        0.24        1.66      2.13 o 
   3  14   2       91.20       68.98      8.37 o 
  -3  15   2        2.95        2.02      1.63 o 
  -2  15   2        4.75        9.63      1.99 o 
  -1  15   2        3.91        4.18      1.49 o 
   0  15   2       30.06       42.47      2.63 o 
   1  15   2        8.57        6.71      1.85 o 
   2  15   2       16.70       24.71      2.80 o 
   3  15   2        0.41       -3.29      3.29 o 
  -2  16   2       67.75       78.17      3.67 o 
  -1  16   2        5.98        3.08      2.81 o 
   0  16   2       22.93       30.06      2.36 o 
   1  16   2        0.87        3.85      2.57 o 
   2  16   2       50.26       55.35      4.41 o 
  -2 -16   3        6.34        5.17      2.27 o 
  -1 -16   3        9.35       11.83      2.29 o 
   0 -16   3       32.99       34.48      4.93 o 
   2 -16   3       11.12        4.43      7.88 o 
  -3 -15   3        0.09       -0.21      2.53 o 
  -2 -15   3       21.42       19.39      2.33 o 
  -1 -15   3        2.68        5.40      2.20 o 
   0 -15   3       95.98      112.62      4.60 o 
   2 -15   3        5.09        6.40      6.40 o 
   3 -15   3        2.29        2.46      6.40 o 
  -4 -14   3        2.71        3.69      5.17 o 
  -3 -14   3       10.89       16.27      2.90 o 
  -2 -14   3        2.15        1.35      1.72 o 
  -1 -14   3       82.12       85.88      2.77 o 
   0 -14   3       23.52       34.11      2.59 o 
   1 -14   3       46.76       62.99      7.14 o 
   2 -14   3       13.29        5.91      5.91 o 
   3 -14   3        8.96       11.33      6.90 o 
   4 -14   3       22.58       21.18      8.37 o 
  -4 -13   3        1.30        2.80      5.66 o 
  -3 -13   3        9.42       10.98      1.92 o 
  -2 -13   3        0.00       -1.15      1.49 o 
  -1 -13   3        2.56        5.63      1.14 o 
   0 -13   3        2.58        4.01      1.66 o 
   1 -13   3       74.94       70.18      6.91 o 
   2 -13   3        6.06        5.58      3.69 o 
   3 -13   3       65.42       75.36      9.85 o 
   4 -13   3        7.08       12.31      6.90 o 
  -5 -12   3        4.56        8.37      3.83 o 
  -4 -12   3       26.43       37.96      4.49 o 
  -3 -12   3       76.84       87.96      3.24 o 
  -2 -12   3       23.62       19.41      1.57 o 
  -1 -12   3        0.02        8.87      1.09 o 
   0 -12   3      205.16      237.89      4.83 o 
   1 -12   3      113.27       92.68      4.54 o 
   2 -12   3        5.10       12.62      3.28 o 
   3 -12   3       42.26       19.70      6.40 o 
   4 -12   3       68.57       76.83     10.34 o 
   5 -12   3       19.00       17.27      3.61 o 
  -5 -11   3        7.77       17.48      3.99 o 
  -4 -11   3       52.40       66.45     14.78 o 
  -3 -11   3        3.54        5.50      1.52 o 
  -2 -11   3        2.67       10.95      1.22 o 
  -1 -11   3        2.89        3.69      0.94 o 
   0 -11   3       45.71       47.51      2.32 o 
   1 -11   3       27.54       28.43      4.50 o 
   2 -11   3       98.25       71.17      6.40 o 
   3 -11   3        1.54        2.74      2.15 o 
   4 -11   3       14.08       11.82      5.91 o 
   5 -11   3       62.70       64.45      2.60 o 
  -5 -10   3       88.37      130.76      7.64 o 
  -4 -10   3        3.27       22.18      2.52 o 
  -3 -10   3       53.93       69.99      2.21 o 
  -2 -10   3       88.81      115.58      2.35 o 
  -1 -10   3      521.44      516.22      4.59 o 
   0 -10   3      146.39      181.56      3.89 o 
   1 -10   3      343.14      400.06     15.76 o 
   2 -10   3      177.68      168.28      6.98 o 
   3 -10   3      110.79      142.05      6.19 o 
   4 -10   3      120.51      132.36      6.90 o 
   5 -10   3      196.17      218.05      4.41 o 
  -6  -9   3       21.64       28.71      3.25 o 
  -5  -9   3      383.01      392.24      8.25 o 
  -4  -9   3       37.53       76.53      4.19 o 
  -3  -9   3      149.41      140.08      2.82 o 
  -2  -9   3       29.30       22.41      1.20 o 
  -1  -9   3      496.50      397.60      3.58 o 
   0  -9   3      644.01      727.26     10.39 o 
   1  -9   3       16.94       89.32      6.16 o 
   2  -9   3        1.73        3.45      3.45 o 
   3  -9   3        0.27       18.72      4.93 o 
   4  -9   3      307.91      287.55      8.84 o 
   5  -9   3       22.44       85.31      5.20 o 
   6  -9   3       52.87       53.49      2.41 o 
  -6  -8   3       62.40       65.72      4.62 o 
  -5  -8   3      270.79      289.26      6.99 o 
  -4  -8   3      247.84      246.91      5.09 o 
  -3  -8   3        0.15       11.75      1.09 o 
  -2  -8   3      425.25      370.24      4.02 o 
  -1  -8   3     1109.03     1168.88      8.29 o 
   0  -8   3     1240.26     1338.37     19.56 o 
   1  -8   3      377.16      559.51     19.21 o 
   2  -8   3       49.99      125.10      8.87 o 
   3  -8   3       50.12       49.75      6.40 o 
   4  -8   3      118.28      146.34      4.48 o 
   5  -8   3      255.71      273.46      3.89 o 
   6  -8   3       27.04       39.21      2.19 o 
  -6  -7   3      145.15      158.31      6.08 o 
  -5  -7   3      435.77      442.87      8.54 o 
  -4  -7   3      285.74      249.39      4.43 o 
  -3  -7   3      143.87      153.68      2.33 o 
  -2  -7   3      189.55      140.89      2.17 o 
  -1  -7   3     2282.22     2448.30     16.24 o 
   0  -7   3        7.97        6.71      2.46 o 
   1  -7   3     1119.63     1319.98     35.95 o 
   2  -7   3      229.07      184.21      9.85 o 
   3  -7   3      106.82      103.92      6.16 o 
   4  -7   3       19.69       60.73      2.72 o 
   5  -7   3      350.19      359.37      4.59 o 
   6  -7   3        0.94       23.01      1.86 o 
  -6  -6   3      192.12      174.34      7.29 o 
  -5  -6   3       76.67       71.20      4.19 o 
  -4  -6   3      301.85      309.13      3.98 o 
  -3  -6   3       47.98       41.75      1.26 o 
  -2  -6   3       62.91       73.89      1.64 o 
  -1  -6   3      101.26       76.93      1.22 o 
   0  -6   3     1962.71     2243.96     56.15 o 
   1  -6   3        8.50       14.28      2.96 o 
   2  -6   3       14.44       15.27      3.45 o 
   3  -6   3       52.22       46.86      1.85 o 
   4  -6   3      137.82      161.30      2.55 o 
   5  -6   3        1.78       11.24      1.31 o 
   6  -6   3       15.86       30.86      1.94 o 
  -6  -5   3      265.26      224.60      7.84 o 
  -5  -5   3       37.61       43.22      2.64 o 
  -4  -5   3      539.18      569.95      6.34 o 
  -3  -5   3        0.22       18.51      2.28 o 
  -2  -5   3       18.42       33.53      1.00 o 
   0  -5   3     4304.41     4445.09     72.67 o 
   1  -5   3     1018.73      714.17     20.69 o 
   2  -5   3        5.76       41.86      4.43 o 
   3  -5   3      199.56      188.43      3.53 o 
   4  -5   3      408.69      446.70      4.47 o 
   5  -5   3       38.35       47.20      1.65 o 
   6  -5   3       54.05       61.36      2.68 o 
  -7  -4   3        1.01        5.58      4.14 o 
  -6  -4   3        1.66        0.10      1.93 o 
  -5  -4   3      133.21      114.26      3.48 o 
  -4  -4   3        0.59        0.01      0.69 o 
  -3  -4   3       94.07       96.82      1.84 o 
  -2  -4   3       18.99       20.86      0.79 o 
  -1  -4   3       87.99       94.00      1.23 o 
   0  -4   3       79.64       90.15      1.61 o 
   1  -4   3       14.13        8.37      1.97 o 
   2  -4   3       11.70       14.67      0.86 o 
   3  -4   3       25.77       38.44      1.00 o 
   4  -4   3       18.86       22.63      1.13 o 
   5  -4   3        5.42       11.39      1.59 o 
   6  -4   3        2.77        3.01      1.65 o 
   7  -4   3        1.95       -2.06      2.82 o 
  -7  -3   3       20.79       21.37      4.80 o 
  -6  -3   3        0.20        2.51      2.20 o 
  -5  -3   3      419.62      445.51      7.77 o 
  -4  -3   3        0.96        1.84      0.94 o 
  -3  -3   3       15.36       16.75      2.96 o 
  -2  -3   3        8.71       16.62      2.10 o 
  -1  -3   3     2448.42     2665.68     43.07 o 
   0  -3   3      371.82      302.64      3.88 o 
   1  -3   3     4599.37     3944.43     48.86 o 
   2  -3   3      285.43      218.77      3.06 o 
   3  -3   3      788.46      866.71      6.34 o 
   4  -3   3       58.67       63.80      1.67 o 
   5  -3   3     1129.51     1056.06      8.95 o 
   6  -3   3        3.80        2.76      1.69 o 
   7  -3   3      132.03      116.93      6.53 o 
  -7  -2   3        6.88        3.72      2.56 o 
  -6  -2   3        0.69       -1.18      2.45 o 
  -5  -2   3        4.23        0.55      1.27 o 
  -4  -2   3        7.76        9.60      1.14 o 
  -3  -2   3       89.02       85.49      1.67 o 
  -2  -2   3      223.83      220.46      2.19 o 
  -1  -2   3        6.88        8.73      0.69 o 
   0  -2   3        0.06        0.95      0.47 o 
   1  -2   3       19.27        7.26      0.81 o 
   2  -2   3       29.09       45.61      1.61 o 
   3  -2   3        0.12        0.66      0.61 o 
   4  -2   3       36.00       36.87      1.31 o 
   5  -2   3       37.03       35.34      1.44 o 
   6  -2   3       13.73       11.44      2.20 o 
   7  -2   3       13.64        4.07      3.31 o 
  -7  -1   3        0.65       -2.35      2.35 o 
  -6  -1   3      110.25      100.14      4.79 o 
  -5  -1   3        0.02       -1.21      1.21 o 
  -4  -1   3      681.38      828.72     24.00 o 
  -3  -1   3       11.20        8.73      0.76 o 
  -2  -1   3     1785.09     1911.00     37.97 o 
  -1  -1   3        5.49        6.39      0.62 o 
   0  -1   3    18322.41    18952.67    140.42 o 
   1  -1   3       43.09       22.87      0.63 o 
   2  -1   3     7375.05     7718.97     52.84 o 
   3  -1   3        2.63        1.72      0.60 o 
   4  -1   3     3411.29     3312.60     22.15 o 
   5  -1   3        2.62        2.51      1.03 o 
   6  -1   3      604.97      579.45     11.74 o 
   7  -1   3        1.55       -2.26      3.10 o 
  -7   0   3        3.10       -0.12      1.90 o 
  -6   0   3        1.67        4.11      1.81 o 
  -5   0   3        0.03       -1.06      1.06 o 
  -4   0   3        1.29        0.66      0.62 o 
  -3   0   3      143.97      134.25      2.00 o 
  -2   0   3       40.25       29.29      2.27 o 
  -1   0   3      283.70      301.11      2.97 o 
   0   0   3      996.95     1059.74      6.48 o 
   1   0   3      218.99      251.20      2.21 o 
   2   0   3      626.36      668.24      5.42 o 
   3   0   3      118.21       99.05      1.52 o 
   4   0   3      320.76      301.80      3.70 o 
   5   0   3       67.58       62.32      2.17 o 
   6   0   3       80.52       66.93      3.35 o 
   7   0   3        5.83       -3.58      8.62 o 
  -7   1   3       66.21       52.06      3.15 o 
  -6   1   3        0.14       -1.44      1.44 o 
  -5   1   3      478.99      450.16      5.26 o 
  -4   1   3        0.68       -0.78      0.78 o 
  -3   1   3     1818.72     1835.83     12.11 o 
  -2   1   3        0.00        1.07      0.46 o 
  -1   1   3     3700.70     4149.84     25.32 o 
   0   1   3       71.63       65.33      1.02 o 
   1   1   3     4461.00     4805.03     32.06 o 
   2   1   3       97.00       97.07      1.41 o 
   3   1   3     2082.35     2075.42     13.67 o 
   4   1   3       37.20       35.81      1.31 o 
   5   1   3      289.16      266.84      4.70 o 
   6   1   3        6.50        6.13      1.64 o 
   7   1   3       50.51       44.89      7.14 o 
  -7   2   3        5.22        0.81      3.02 o 
  -6   2   3        5.56        1.87      1.43 o 
  -5   2   3       19.38       12.29      1.29 o 
  -4   2   3       86.73       69.97      1.88 o 
  -3   2   3      307.86      290.37      2.89 o 
  -2   2   3      218.23      209.29      1.85 o 
  -1   2   3      726.70      707.20      4.63 o 
   0   2   3      658.74      601.71      4.33 o 
   1   2   3      846.89      806.43      6.83 o 
   2   2   3      122.55      103.69      1.62 o 
   3   2   3      563.35      534.34      4.62 o 
   4   2   3       37.67       39.21      1.41 o 
   5   2   3       10.25        6.02      1.37 o 
   6   2   3        2.72        0.78      1.59 o 
   7   2   3       26.51       22.68      3.70 o 
  -7   3   3        3.49        1.76      4.71 o 
  -6   3   3       53.04       48.12      3.07 o 
  -5   3   3       24.67       30.37      1.78 o 
  -4   3   3      179.18      151.18      2.32 o 
  -3   3   3       47.18       47.21      1.22 o 
  -2   3   3      182.28      176.10      1.80 o 
  -1   3   3        1.64        3.21      0.38 o 
   0   3   3      137.88      169.43      1.67 o 
   1   3   3       20.01       26.60      0.82 o 
   2   3   3       51.03       45.01      1.32 o 
   3   3   3       66.33       64.32      1.82 o 
   4   3   3        0.20       -0.76      0.76 o 
   5   3   3        1.67        2.38      1.11 o 
   6   3   3        1.33       -0.58      1.70 o 
   7   3   3       18.98       15.68      4.05 o 
  -7   4   3       22.35       15.05      3.74 o 
  -6   4   3        0.22       -0.64      1.98 o 
  -5   4   3        5.09        3.39      1.23 o 
  -4   4   3        0.06       -0.16      0.89 o 
  -3   4   3       77.78       77.17      1.62 o 
  -2   4   3       95.44       92.30      1.61 o 
  -1   4   3       76.35       55.62      1.09 o 
   0   4   3      342.62      391.09      2.91 o 
   1   4   3      383.18      275.86      2.50 o 
   2   4   3      101.65       81.72      1.80 o 
   3   4   3      144.41      135.86      2.44 o 
   4   4   3        9.59       10.39      1.16 o 
   5   4   3       35.81       38.11      1.86 o 
   6   4   3        8.33        5.08      2.49 o 
  -7   5   3       45.99       33.88      6.94 o 
  -6   5   3       14.57       24.18      2.58 o 
  -5   5   3        0.21        0.33      1.19 o 
  -4   5   3       19.62       22.86      1.36 o 
  -3   5   3      104.13       99.39      1.82 o 
  -2   5   3        0.59        0.34      0.48 o 
  -1   5   3       33.80       31.69      0.90 o 
   0   5   3     2042.01     1988.53     12.71 o 
   1   5   3       48.98       29.33      0.90 o 
   2   5   3       91.65       77.28      1.48 o 
   3   5   3      198.90      179.58      2.78 o 
   4   5   3        0.28       -1.00      1.00 o 
   5   5   3        0.39       -0.55      1.30 o 
   6   5   3        3.29        4.38      3.15 o 
  -6   6   3       10.30       12.88      2.62 o 
  -5   6   3       39.20       34.80      2.05 o 
  -4   6   3       40.19       44.50      1.63 o 
  -3   6   3      136.93      126.53      2.06 o 
  -2   6   3      255.72      251.54      2.60 o 
  -1   6   3       18.23       14.60      0.72 o 
   0   6   3      306.45      250.98      2.62 o 
   1   6   3       31.42       26.85      1.01 o 
   2   6   3      891.79      832.40      6.29 o 
   3   6   3      492.37      437.31      4.42 o 
   4   6   3      352.80      329.04      4.74 o 
   5   6   3        5.01        4.42      1.65 o 
   6   6   3       73.69       83.25      5.67 o 
  -6   7   3       50.87       48.84      4.83 o 
  -5   7   3        4.79        9.37      1.56 o 
  -4   7   3       84.69       89.82      2.83 o 
  -3   7   3      236.45      174.36      2.48 o 
  -2   7   3      682.62      718.00      5.79 o 
  -1   7   3      198.56      207.78      2.34 o 
   0   7   3      410.72      387.02      3.50 o 
   1   7   3      704.33      659.95      5.17 o 
   2   7   3      466.53      427.31      3.66 o 
   3   7   3       61.23       69.42      1.90 o 
   4   7   3       79.62       67.87      2.38 o 
   5   7   3        3.62        0.49      1.69 o 
   6   7   3        6.74        4.32      3.64 o 
  -6   8   3       39.51       50.68      3.88 o 
  -5   8   3       17.73       23.10      1.94 o 
  -4   8   3       77.10       78.16      2.33 o 
  -3   8   3      353.67      337.25      3.60 o 
  -2   8   3     1556.38     1500.97     11.04 o 
  -1   8   3      216.66      213.12      2.42 o 
   0   8   3      279.73      261.49      2.78 o 
   1   8   3      320.19      292.94      3.36 o 
   2   8   3     1241.38     1150.55      8.18 o 
   3   8   3      361.65      323.84      3.75 o 
   4   8   3      186.85      159.82      4.61 o 
   5   8   3       70.65       77.88      3.78 o 
   6   8   3       16.89       13.32      5.66 o 
  -6   9   3       51.80       71.80      3.83 o 
  -5   9   3       39.42       47.07      2.42 o 
  -4   9   3      166.86      168.35      3.42 o 
  -3   9   3      121.74      135.09      3.83 o 
  -2   9   3      836.27      729.27      6.07 o 
  -1   9   3      132.50      122.75      2.18 o 
   0   9   3      195.83      177.68      2.38 o 
   1   9   3       25.89       23.54      1.23 o 
   2   9   3       83.72       84.90      2.13 o 
   3   9   3       13.06        7.28      1.27 o 
   4   9   3        0.47       -0.73      2.29 o 
   5   9   3        0.38        0.03      2.08 o 
  -5  10   3       38.00       43.46      2.37 o 
  -4  10   3       10.17        7.59      1.41 o 
  -3  10   3      518.95      511.95      7.54 o 
  -2  10   3       20.70       24.94      1.70 o 
  -1  10   3      523.81      470.86      4.52 o 
   0  10   3       16.41       16.29      1.05 o 
   1  10   3      112.74      105.29      2.29 o 
   2  10   3        2.79       -0.08      0.97 o 
   3  10   3      235.51      213.37      3.85 o 
   4  10   3        4.73        2.82      1.98 o 
   5  10   3        2.60        3.22      1.97 o 
  -5  11   3       42.11       55.63      2.62 o 
  -4  11   3       10.32        8.94      1.59 o 
  -3  11   3      515.41      463.87      5.57 o 
  -2  11   3        2.27       -0.62      1.21 o 
  -1  11   3       56.03       57.89      1.91 o 
   0  11   3        0.03       -0.10      0.95 o 
   1  11   3       52.63       47.65      1.76 o 
   2  11   3        9.62       16.07      1.31 o 
   3  11   3       31.19       27.57      2.75 o 
   4  11   3        0.88        0.63      1.75 o 
   5  11   3       15.74        9.46      2.30 o 
  -5  12   3        5.32        5.11      1.71 o 
  -4  12   3        3.49       -1.30      1.30 o 
  -3  12   3        6.23        5.47      1.28 o 
  -2  12   3      115.84      115.21      3.10 o 
  -1  12   3       28.81       23.96      1.58 o 
   0  12   3        0.18       -0.43      1.03 o 
   1  12   3       10.50        9.13      1.32 o 
   2  12   3        2.65        5.79      1.76 o 
   3  12   3        0.78       -2.72      2.72 o 
   4  12   3        0.00        3.84      3.29 o 
  -4  13   3       33.14       26.44      1.94 o 
  -3  13   3        4.51        5.12      1.29 o 
  -2  13   3      274.47      256.25      4.64 o 
  -1  13   3        5.05        0.86      1.28 o 
   0  13   3       19.90       19.32      1.61 o 
   1  13   3        0.41       -0.14      1.34 o 
   2  13   3       28.49       38.15      3.62 o 
   3  13   3        4.31        1.83      2.94 o 
   4  13   3        7.68        3.20      3.48 o 
  -4  14   3        0.33       -1.07      2.29 o 
  -3  14   3        0.40        0.51      1.25 o 
  -2  14   3        0.61       -0.83      1.40 o 
  -1  14   3        0.07       -0.84      1.40 o 
   0  14   3        6.78        9.70      1.71 o 
   1  14   3       11.04        8.14      2.49 o 
   2  14   3        0.86        4.52      2.25 o 
   3  14   3        5.83       11.22      6.16 o 
  -3  15   3      108.30       87.51      3.82 o 
  -2  15   3        0.90        2.60      1.64 o 
  -1  15   3       82.01       81.65      5.21 o 
   0  15   3        5.68        5.78      1.82 o 
   1  15   3       17.42       24.47      2.64 o 
   2  15   3        0.36        4.49      3.01 o 
   3  15   3       70.98       71.06      6.27 o 
  -2  16   3        3.93        4.50      2.19 o 
  -1  16   3        1.34        1.89      1.78 o 
   0  16   3        1.33       -1.65      1.78 o 
   1  16   3        3.42        5.52      2.50 o 
   2  16   3        9.10        9.46      3.26 o 
  -2 -16   4        0.35        2.26      2.70 o 
  -1 -16   4      275.64      277.93      6.10 o 
   2 -16   4        0.15       -0.99      6.90 o 
  -3 -15   4        4.18        8.92      4.75 o 
  -2 -15   4        7.93        3.45      1.83 o 
  -1 -15   4       67.83       63.74      3.17 o 
   0 -15   4       22.00       21.31      2.38 o 
   2 -15   4       10.66       10.34      6.40 o 
   3 -15   4        9.41        2.46      6.90 o 
  -3 -14   4        0.34       -1.66      3.32 o 
  -2 -14   4       14.82       14.45      1.91 o 
  -1 -14   4        0.03       -0.46      1.66 o 
   0 -14   4      134.91      146.72      4.49 o 
   1 -14   4        1.51        2.24      3.08 o 
   2 -14   4       13.54       10.84      5.91 o 
   3 -14   4        0.90       -5.42      5.42 o 
  -4 -13   4       17.53       26.67      4.14 o 
  -3 -13   4        4.40        4.63      1.63 o 
  -2 -13   4       18.13       19.65      1.91 o 
  -1 -13   4       10.29        8.96      1.45 o 
   0 -13   4      158.71      163.56      5.74 o 
   1 -13   4        9.09        9.91      2.52 o 
   2 -13   4        7.01       11.82      3.28 o 
   3 -13   4        9.31        6.40      5.42 o 
   4 -13   4       39.32       36.94      7.88 o 
  -5 -12   4        4.28        7.16      3.78 o 
  -4 -12   4        0.06        2.41      2.36 o 
  -3 -12   4      125.74      120.43      3.43 o 
  -2 -12   4        0.15        2.03      1.21 o 
  -1 -12   4       18.01       15.02      1.39 o 
   0 -12   4       18.18       26.87      2.30 o 
   1 -12   4        4.24        5.67      2.34 o 
   2 -12   4       16.55       13.07      3.28 o 
   3 -12   4        0.49        8.87      5.42 o 
   4 -12   4       31.70       32.01      7.39 o 
   5 -12   4        9.12       12.93      2.68 o 
  -5 -11   4       15.75       19.84      3.99 o 
  -4 -11   4        0.38        0.53      2.78 o 
  -3 -11   4       52.23       47.14      2.69 o 
  -2 -11   4       13.42       13.47      1.46 o 
  -1 -11   4       77.64       73.95      2.84 o 
   0 -11   4        0.16        0.93      1.57 o 
   1 -11   4        1.67       15.22      3.28 o 
   2 -11   4        7.47        5.42      2.53 o 
   3 -11   4        0.76        7.39      2.53 o 
   4 -11   4       19.90       14.78      5.91 o 
   5 -11   4       44.94       34.17      2.28 o 
  -5 -10   4       11.04       51.70      5.57 o 
  -4 -10   4       27.65       31.76      3.31 o 
  -3 -10   4       10.67       57.56      2.51 o 
  -2 -10   4       35.35       34.84      1.55 o 
  -1 -10   4      221.19      282.22      4.12 o 
   0 -10   4       80.78       90.17      6.05 o 
   1 -10   4      397.38      423.14     11.78 o 
   2 -10   4       85.55       71.91      7.88 o 
   3 -10   4      324.21      353.14     16.75 o 
   4 -10   4       52.62       53.03      6.46 o 
   5 -10   4      278.04      257.11      5.21 o 
  -6  -9   4        4.70        0.08      2.50 o 
  -5  -9   4       63.46       57.70      3.52 o 
  -4  -9   4        0.60       19.45      2.82 o 
  -3  -9   4      194.68      232.54      3.30 o 
  -2  -9   4        1.43        1.67      0.86 o 
  -1  -9   4      251.49      352.30      4.23 o 
   0  -9   4      705.54      771.36     12.68 o 
   1  -9   4      598.42      581.68     20.69 o 
   2  -9   4        7.76        6.90      3.94 o 
   3  -9   4      349.70      318.17     15.27 o 
   4  -9   4      151.32      145.57      7.38 o 
   5  -9   4      129.22      115.61      3.98 o 
   6  -9   4        6.67        2.42      1.48 o 
  -6  -8   4       56.43       69.38      4.26 o 
  -5  -8   4       25.04       16.02      2.64 o 
  -4  -8   4      244.66      317.10      5.43 o 
  -3  -8   4       11.03       35.87      1.56 o 
  -2  -8   4      760.56      799.72      6.80 o 
  -1  -8   4      163.62      258.06      3.36 o 
   0  -8   4     2121.18     2409.25     43.36 o 
   1  -8   4      663.44      574.29     19.70 o 
   2  -8   4      852.92      950.09     29.06 o 
   3  -8   4      238.61      210.80     11.82 o 
   4  -8   4      685.87      690.97     11.59 o 
   5  -8   4       32.28       31.46      1.61 o 
   6  -8   4      174.52      175.91      3.75 o 
  -6  -7   4       86.27       89.10      8.62 o 
  -5  -7   4      154.92      131.48      5.04 o 
  -4  -7   4      298.40      287.08      4.78 o 
  -3  -7   4       12.21       23.81      1.34 o 
  -2  -7   4      594.30      612.45      5.43 o 
  -1  -7   4      894.47      983.97      7.90 o 
   0  -7   4      202.13      220.32      7.88 o 
   1  -7   4      931.78      835.82     25.12 o 
   2  -7   4      404.72      418.65     15.76 o 
   3  -7   4      143.36      124.23      3.55 o 
   4  -7   4       58.54       87.21      3.60 o 
   5  -7   4      104.94      111.14      3.86 o 
   6  -7   4       29.59       33.09      2.02 o 
  -6  -6   4       16.06        6.65      4.55 o 
  -5  -6   4      273.20      245.40      9.10 o 
  -4  -6   4        6.78        5.60      1.15 o 
  -3  -6   4      566.59      494.76      4.64 o 
  -2  -6   4       10.71       24.99      2.44 o 
  -1  -6   4      865.76      787.07      6.00 o 
   0  -6   4      301.09      272.33      4.45 o 
   1  -6   4      148.62      188.15      8.87 o 
   2  -6   4      568.77      451.65     15.76 o 
   4  -6   4       62.18       56.89      1.72 o 
   5  -6   4       16.25       28.86      2.27 o 
   6  -6   4        5.03        5.65      1.65 o 
  -6  -5   4       62.50       52.68      4.76 o 
  -5  -5   4        2.79        2.73      1.68 o 
  -4  -5   4       92.54       97.66      2.61 o 
  -3  -5   4       98.44       97.09      1.85 o 
  -2  -5   4       29.66       44.65      1.67 o 
  -1  -5   4       98.05      128.68      1.65 o 
   0  -5   4     1288.35     1285.41     14.24 o 
   1  -5   4      201.07      193.56      8.37 o 
   2  -5   4      171.87      138.03      6.65 o 
   3  -5   4        3.23        5.75      1.12 o 
   4  -5   4      120.68      118.32      2.16 o 
   5  -5   4        2.39        3.16      1.02 o 
   6  -5   4       12.58        8.73      1.64 o 
  -7  -4   4        0.03       -2.88      3.69 o 
  -6  -4   4       65.99       60.01      3.92 o 
  -5  -4   4        0.00       -1.70      1.70 o 
  -4  -4   4       94.42       96.74      2.38 o 
  -3  -4   4        3.26        4.66      0.70 o 
  -2  -4   4        3.18        3.14      0.55 o 
  -1  -4   4       12.50       20.65      0.96 o 
   0  -4   4      733.85      762.57      8.86 o 
   1  -4   4      674.43      514.20     15.76 o 
   2  -4   4      107.13       90.83      1.76 o 
   3  -4   4      232.55      198.87      2.30 o 
   4  -4   4       53.75       49.43      1.45 o 
   5  -4   4       13.19       14.79      1.16 o 
   6  -4   4        0.41        0.38      1.64 o 
  -7  -3   4        0.10       -3.64      3.64 o 
  -6  -3   4        1.18       -1.75      1.75 o 
  -5  -3   4       12.54        7.73      1.50 o 
  -4  -3   4        1.44        0.20      0.93 o 
  -3  -3   4       52.33       54.82      1.85 o 
  -2  -3   4       24.18       12.34      0.68 o 
  -1  -3   4       42.42       53.08      1.09 o 
   0  -3   4      569.92      523.55      5.68 o 
   1  -3   4       87.36       82.36      1.46 o 
   2  -3   4       81.71       71.72      1.74 o 
   3  -3   4        0.07        1.88      0.59 o 
   4  -3   4       25.54       25.49      1.17 o 
   5  -3   4        6.01        2.54      0.91 o 
   6  -3   4        1.77        0.64      1.98 o 
   7  -3   4        4.90        3.55      3.31 o 
  -7  -2   4      131.81      102.17      8.29 o 
  -6  -2   4        0.05       -1.89      1.89 o 
  -5  -2   4       95.86       86.76      2.94 o 
  -4  -2   4        0.07       -0.31      0.96 o 
  -3  -2   4     1468.62     1532.94     11.11 o 
  -2  -2   4        1.22        1.80      0.59 o 
  -1  -2   4     1067.36      999.64      7.65 o 
   0  -2   4      165.80      134.91      1.44 o 
   1  -2   4     1779.29     1854.52     16.66 o 
   2  -2   4      320.83      288.95      2.36 o 
   3  -2   4     2103.08     2233.61     15.83 o 
   4  -2   4       47.00       50.17      1.77 o 
   5  -2   4      135.86      128.17      2.58 o 
   6  -2   4        6.07        6.05      2.07 o 
   7  -2   4      239.29      253.55      9.15 o 
  -7  -1   4        0.39        3.64      2.54 o 
  -6  -1   4        9.07        8.17      2.43 o 
  -5  -1   4        3.21        1.58      1.16 o 
  -4  -1   4       79.02       83.41      2.59 o 
  -3  -1   4        0.06        3.38      0.93 o 
  -2  -1   4      618.43      673.75      5.46 o 
  -1  -1   4       61.90       68.52      1.22 o 
   0  -1   4      188.68      143.81      1.43 o 
   1  -1   4      647.44      579.27      4.00 o 
   2  -1   4      747.63      800.98      6.36 o 
   3  -1   4      549.79      568.75      5.16 o 
   4  -1   4      132.27      136.59      2.46 o 
   5  -1   4       54.07       60.30      2.08 o 
   6  -1   4       40.32       44.15      2.95 o 
   7  -1   4       60.93       64.89      5.35 o 
  -7   0   4        1.42        3.14      2.03 o 
  -6   0   4      381.54      342.31      6.44 o 
  -5   0   4        0.30       -1.04      1.04 o 
  -4   0   4     1873.73     1894.53     13.57 o 
  -3   0   4        0.03        0.25      0.72 o 
  -2   0   4    13841.01    14623.37     97.82 o 
  -1   0   4       19.98       18.17      0.80 o 
   0   0   4     6569.34     6515.91     35.41 o 
   1   0   4       91.36       84.72      1.14 o 
   2   0   4    12939.97    13727.79     90.57 o 
   3   0   4      180.25      176.89      2.31 o 
   4   0   4     1317.16     1253.81      9.46 o 
   5   0   4        6.82        6.42      1.41 o 
   6   0   4      296.48      274.29      7.24 o 
   7   0   4       17.67       16.03      4.69 o 
  -7   1   4       27.15       22.90      2.73 o 
  -6   1   4       43.00       39.30      3.34 o 
  -5   1   4        9.23        2.79      1.37 o 
  -4   1   4      258.47      267.30      3.03 o 
  -3   1   4      749.91      787.94      5.88 o 
  -2   1   4     2237.13     2349.50     14.95 o 
  -1   1   4      266.85      269.20      2.55 o 
   0   1   4      573.50      517.36      3.90 o 
   1   1   4      352.59      350.20      2.80 o 
   2   1   4     2802.88     2962.37     19.43 o 
   3   1   4      600.78      580.94      4.70 o 
   4   1   4      327.45      334.42      3.63 o 
   5   1   4       12.05       10.56      1.53 o 
   6   1   4       85.87       91.68      4.77 o 
   7   1   4       24.05       22.31      5.91 o 
  -7   2   4      316.41      302.08      9.66 o 
  -6   2   4        2.14        3.80      1.46 o 
  -5   2   4      117.30      124.01      3.04 o 
  -4   2   4        0.60       -0.81      0.81 o 
  -3   2   4     4436.18     4654.49     29.06 o 
  -2   2   4      136.89      143.88      1.56 o 
  -1   2   4     1345.61     1344.80      8.40 o 
   0   2   4       19.38       16.11      0.70 o 
   1   2   4      630.56      615.34      5.46 o 
   2   2   4      437.75      446.43      4.22 o 
   3   2   4     1771.53     1706.61     11.15 o 
   4   2   4       22.07       18.99      1.07 o 
   5   2   4        1.48        2.79      1.42 o 
   6   2   4        3.78        3.95      1.60 o 
   7   2   4       64.66       42.98      4.09 o 
  -7   3   4       96.68       87.93      5.82 o 
  -6   3   4        0.00        1.77      1.83 o 
  -5   3   4       47.52       57.00      1.88 o 
  -4   3   4        5.98        3.58      0.85 o 
  -3   3   4     1508.62     1526.96     10.33 o 
  -2   3   4      200.25      197.81      1.95 o 
  -1   3   4      111.83      103.71      1.38 o 
   0   3   4     1129.94     1113.92      7.14 o 
   1   3   4      185.68      201.23      2.29 o 
   2   3   4       85.38       71.82      1.63 o 
   3   3   4      494.01      480.98      5.01 o 
   4   3   4       10.01       10.05      1.06 o 
   5   3   4       29.38       28.10      1.90 o 
   6   3   4        2.94        0.53      1.68 o 
  -7   4   4        2.99        1.99      3.17 o 
  -6   4   4        0.88        1.34      1.99 o 
  -5   4   4        9.60        9.27      1.52 o 
  -4   4   4       11.29        9.08      1.16 o 
  -3   4   4      164.89      149.29      1.96 o 
  -2   4   4      323.16      323.79      2.85 o 
  -1   4   4       93.64       97.32      1.25 o 
   0   4   4     3234.29     3292.68     19.85 o 
   1   4   4      220.52      188.89      2.00 o 
   2   4   4       57.42       54.36      1.49 o 
   3   4   4      588.28      560.57      5.70 o 
   4   4   4       23.04       20.12      1.36 o 
   5   4   4        2.06        3.01      1.41 o 
   6   4   4        4.36        1.46      2.64 o 
  -6   5   4        4.03        5.26      2.23 o 
  -5   5   4       61.04       60.02      2.48 o 
  -4   5   4       18.52       15.47      1.34 o 
  -3   5   4      178.98      173.75      2.43 o 
  -2   5   4      203.36      178.06      2.22 o 
  -1   5   4       51.09       43.66      1.00 o 
   0   5   4     6006.79     6154.33     36.44 o 
   1   5   4        0.02       -0.35      0.35 o 
   2   5   4      106.30       89.97      1.65 o 
   3   5   4      257.12      239.02      3.28 o 
   4   5   4      163.67      148.72      3.01 o 
   5   5   4        1.21       -1.00      1.35 o 
   6   5   4       11.57        8.04      3.02 o 
  -6   6   4        0.71        1.77      2.48 o 
  -5   6   4       54.12       53.48      2.73 o 
  -4   6   4        0.22       -0.06      0.95 o 
  -3   6   4      114.16      114.70      2.12 o 
  -2   6   4      737.70      785.81      6.34 o 
  -1   6   4       28.38       29.14      1.02 o 
   0   6   4       19.21       13.47      0.72 o 
   1   6   4       71.14       72.48      1.39 o 
   2   6   4     2199.21     2108.25     14.09 o 
   3   6   4      100.64      100.77      2.37 o 
   4   6   4      337.03      291.26      4.23 o 
   5   6   4        2.50        0.65      1.78 o 
   6   6   4       80.98       93.24      5.87 o 
  -6   7   4       19.89       20.31      2.97 o 
  -5   7   4       91.92       92.52      2.99 o 
  -4   7   4       70.28       65.33      2.06 o 
  -3   7   4       87.36       64.91      2.00 o 
  -2   7   4     1235.03     1311.22      9.87 o 
  -1   7   4      254.30      240.62      2.83 o 
   0   7   4      336.05      367.53      3.64 o 
   1   7   4      927.56      897.29      6.91 o 
   2   7   4     1309.95     1280.39      8.84 o 
   3   7   4        4.04        7.87      1.14 o 
   4   7   4      197.56      174.85      3.62 o 
   5   7   4       97.34       83.39      3.83 o 
   6   7   4       25.27       25.12      4.69 o 
  -6   8   4       15.27       13.04      2.88 o 
  -5   8   4        2.66        2.76      1.53 o 
  -4   8   4       16.55       18.23      1.48 o 
  -3   8   4      746.92      688.54      6.10 o 
  -2   8   4      245.32      258.94      2.92 o 
  -1   8   4      559.57      591.28      5.44 o 
   0   8   4       12.52        9.14      0.90 o 
   1   8   4      761.20      708.65      6.55 o 
   2   8   4       40.93       38.25      1.37 o 
   3   8   4     1935.25     1720.27     16.76 o 
   4   8   4        7.76        6.14      2.09 o 
   5   8   4       63.55       63.28      3.54 o 
   6   8   4        0.25       -3.43      3.43 o 
  -6   9   4       18.47       16.12      3.34 o 
  -5   9   4       29.67       29.86      2.15 o 
  -4   9   4        0.51       -1.22      1.22 o 
  -3   9   4      550.55      573.87      6.12 o 
  -2   9   4      425.00      426.32      3.88 o 
  -1   9   4      474.31      487.53      4.85 o 
   0   9   4       20.84       18.35      1.10 o 
   1   9   4      297.14      313.92      3.90 o 
   2   9   4       77.35       81.63      2.00 o 
   3   9   4      246.78      211.43      3.92 o 
   4   9   4        0.08       -1.70      1.70 o 
   5   9   4        9.76        8.55      2.44 o 
  -5  10   4        1.41       -1.51      1.51 o 
  -4  10   4       19.77       14.31      1.62 o 
  -3  10   4        1.82        6.45      1.35 o 
  -2  10   4      853.29      831.31      7.92 o 
  -1  10   4        4.74        4.14      0.99 o 
   0  10   4        0.87       -0.86      0.86 o 
   1  10   4        0.11       -0.65      0.93 o 
   2  10   4      720.93      664.62      7.54 o 
   3  10   4        0.26       -0.18      1.54 o 
   4  10   4       65.04       46.14      2.96 o 
   5  10   4        0.42        1.80      2.27 o 
  -5  11   4        4.15        2.10      1.67 o 
  -4  11   4        5.88        2.79      1.49 o 
  -3  11   4       56.54       52.84      2.21 o 
  -2  11   4       50.13       44.14      2.53 o 
  -1  11   4      100.91       98.23      2.75 o 
   0  11   4        2.89        1.14      1.05 o 
   1  11   4       24.19       21.64      1.40 o 
   2  11   4        2.13        2.03      1.60 o 
   3  11   4       33.69       24.62      3.10 o 
   4  11   4        0.17        2.53      1.79 o 
   5  11   4        0.93       -1.97      1.97 o 
  -5  12   4        8.52        2.84      2.09 o 
  -4  12   4        2.07        0.71      1.44 o 
  -3  12   4       64.35       60.61      2.35 o 
  -2  12   4       17.79       13.29      1.75 o 
  -1  12   4        0.29       -1.06      1.06 o 
   0  12   4        0.99        1.01      1.11 o 
   1  12   4       15.27       15.09      1.57 o 
   2  12   4        0.18        2.32      1.75 o 
   3  12   4       96.28       89.90      6.27 o 
   4  12   4        1.08        1.40      3.29 o 
  -4  13   4        2.74        2.87      1.62 o 
  -3  13   4        0.61        0.41      1.30 o 
  -2  13   4        0.68        0.94      1.52 o 
  -1  13   4        1.46        0.42      1.54 o 
   0  13   4        5.94        3.45      1.45 o 
   1  13   4        6.54        7.53      1.68 o 
   2  13   4        2.01        1.84      2.04 o 
   3  13   4        3.11        7.75      3.29 o 
   4  13   4        1.24       -0.80      3.45 o 
  -4  14   4        0.25        0.02      1.63 o 
  -3  14   4        4.77        6.51      1.76 o 
  -2  14   4       81.84       97.10      4.10 o 
  -1  14   4        2.25        3.28      1.71 o 
   0  14   4        4.27        5.48      1.73 o 
   1  14   4        3.18        4.48      2.14 o 
   2  14   4       90.05      102.99     11.25 o 
   3  14   4        0.78        6.54      5.91 o 
  -3  15   4       33.29       39.47      2.35 o 
  -2  15   4        0.56        1.20      2.09 o 
  -1  15   4       16.53       18.41      2.14 o 
   0  15   4        0.74        4.07      1.86 o 
   1  15   4        6.76        9.55      2.44 o 
   2  15   4       13.92       22.12      3.46 o 
  -2  16   4        6.23        9.00      2.00 o 
  -1  16   4       62.04       69.74      3.36 o 
   0  16   4        0.02       -0.29      1.95 o 
   1  16   4       40.25       47.47      3.68 o 
  -1 -16   5       44.09       53.76      3.48 o 
   0 -16   5       15.71       15.76      5.42 o 
  -2 -15   5       16.96       23.71      2.23 o 
  -1 -15   5      413.91      435.76      7.43 o 
   0 -15   5        8.68       19.21      5.42 o 
   2 -15   5       18.48       18.72      8.37 o 
   3 -15   5       99.75       96.04     11.82 o 
  -3 -14   5        0.18        4.71      3.07 o 
  -2 -14   5       85.49       99.29      4.69 o 
  -1 -14   5       60.65       62.39      2.98 o 
   0 -14   5       40.49       51.72      7.39 o 
   1 -14   5       27.34       32.55     11.33 o 
   2 -14   5       45.04       44.33      8.37 o 
   3 -14   5       18.03       16.75      7.39 o 
  -4 -13   5       82.33       82.73      5.12 o 
  -3 -13   5       16.19       21.91      2.53 o 
  -2 -13   5      118.67      117.89      3.53 o 
  -1 -13   5        8.27       11.55      1.58 o 
   0 -13   5      151.85      171.89     10.34 o 
   1 -13   5        3.34        1.15      3.69 o 
   2 -13   5       47.96       61.93      5.44 o 
   3 -13   5        0.90        4.43      5.42 o 
   4 -13   5       20.55       33.49      8.87 o 
  -4 -12   5       11.90       22.18      3.31 o 
  -3 -12   5       30.16       31.42      1.93 o 
  -2 -12   5        2.87        4.47      1.49 o 
  -1 -12   5        6.39        5.68      1.15 o 
   0 -12   5      101.80      109.34      8.87 o 
   1 -12   5        0.10       -1.48      2.46 o 
   2 -12   5        0.02       -0.65      4.68 o 
   3 -12   5        0.92       -4.43      4.43 o 
   4 -12   5       58.68       66.49      9.85 o 
  -5 -11   5        1.40       -2.46      3.13 o 
  -4 -11   5        4.62        8.75      2.82 o 
  -3 -11   5        1.47        2.86      1.30 o 
  -2 -11   5       16.02       21.40      1.63 o 
  -1 -11   5        4.08        4.49      1.27 o 
   0 -11   5        3.78        3.43      2.24 o 
   1 -11   5        3.28        7.59      3.45 o 
   2 -11   5       44.96       41.77      5.66 o 
   3 -11   5        2.92        0.99      4.43 o 
   4 -11   5       15.39       13.30      5.91 o 
   5 -11   5        1.75        6.96      2.52 o 
  -5 -10   5       37.37       45.55      9.36 o 
  -4 -10   5       12.08       12.19      2.88 o 
  -3 -10   5        0.06        1.06      1.15 o 
  -2 -10   5       59.51       80.17      2.34 o 
  -1 -10   5      103.46      102.80      2.46 o 
   0 -10   5        0.06       -2.39      2.96 o 
   1 -10   5       23.14       35.95      5.91 o 
   2 -10   5      150.12      154.65     11.33 o 
   3 -10   5       12.20       21.67      5.91 o 
   4 -10   5        2.29        5.42      4.93 o 
   5 -10   5       70.33       76.94      4.15 o 
  -5  -9   5       50.43       59.10      4.50 o 
  -4  -9   5        4.08        3.04      1.96 o 
  -3  -9   5      375.01      447.04      5.39 o 
  -2  -9   5       30.32       26.93      1.41 o 
  -1  -9   5      496.30      577.65      8.63 o 
   0  -9   5        2.40        0.19      1.57 o 
   1  -9   5     1084.96     1076.67     32.51 o 
   2  -9   5        5.10        9.36      4.43 o 
   3  -9   5      882.49      855.52     28.57 o 
   4  -9   5        0.10       -0.08      2.09 o 
   5  -9   5      258.42      237.59      3.89 o 
  -6  -8   5       29.59       25.89      3.25 o 
  -5  -8   5       18.84       10.36      3.20 o 
  -4  -8   5       82.21       83.41      3.99 o 
  -3  -8   5      577.98      567.70      5.39 o 
  -2  -8   5      100.33       92.36      2.13 o 
  -1  -8   5      175.16      240.99      6.86 o 
   0  -8   5      242.79      255.62     12.31 o 
   1  -8   5      595.54      554.09     19.70 o 
   2  -8   5        4.04        1.48      3.45 o 
   3  -8   5      286.21      313.96     21.67 o 
   4  -8   5       12.25       21.67      2.91 o 
   5  -8   5       10.10       13.49      2.23 o 
   6  -8   5        2.82        3.93      1.63 o 
  -6  -7   5      155.58      139.63      7.54 o 
  -5  -7   5       14.31       13.02      2.60 o 
  -4  -7   5      729.50      708.64      8.35 o 
  -3  -7   5       35.70       36.74      1.58 o 
  -2  -7   5     2559.56     2579.68     31.07 o 
  -1  -7   5        8.84        4.06      0.68 o 
   0  -7   5     1112.84     1129.86     32.01 o 
   1  -7   5       32.09       27.58      4.43 o 
   2  -7   5     3015.87     2872.42     72.89 o 
   3  -7   5       10.52        7.25      1.77 o 
   4  -7   5      397.08      372.72      6.83 o 
   5  -7   5        5.17        6.07      1.26 o 
   6  -7   5      239.74      242.98      4.79 o 
  -6  -6   5       18.44        9.37      3.06 o 
  -5  -6   5      131.88      122.16     10.09 o 
  -4  -6   5       78.64       65.85      2.63 o 
  -3  -6   5       92.72       87.91      2.17 o 
  -2  -6   5      346.50      384.28      3.51 o 
  -1  -6   5      197.63      175.66      2.07 o 
   0  -6   5       13.01       15.10      0.88 o 
   1  -6   5        2.88        3.94      2.46 o 
   2  -6   5      590.32      569.36     19.21 o 
   3  -6   5       54.55       51.17      1.74 o 
   4  -6   5       13.89       13.57      1.61 o 
   5  -6   5        3.23        8.34      1.22 o 
   6  -6   5        5.88        3.83      1.49 o 
  -6  -5   5        9.74        8.15      3.21 o 
  -5  -5   5       26.77       27.53      2.49 o 
  -4  -5   5        6.22        5.90      1.20 o 
  -3  -5   5     1313.49     1205.13      8.73 o 
  -2  -5   5       10.58       11.84      0.82 o 
  -1  -5   5      189.13      257.95      2.46 o 
   0  -5   5       98.09       85.02      1.96 o 
   1  -5   5       73.63       95.06      5.91 o 
   2  -5   5      138.00      121.39      2.53 o 
   3  -5   5      162.91      159.55      8.71 o 
   4  -5   5       32.20       30.50      1.38 o 
   5  -5   5       81.87       88.69      3.16 o 
   6  -5   5        1.63       -1.49      1.49 o 
  -6  -4   5       50.96       39.89      4.88 o 
  -5  -4   5       47.50       54.76      3.11 o 
  -4  -4   5       77.18       72.51      2.12 o 
  -3  -4   5        9.28       13.76      0.91 o 
  -2  -4   5       20.26       26.42      0.97 o 
  -1  -4   5       48.18       45.26      1.09 o 
   0  -4   5      113.42      105.41      2.19 o 
   1  -4   5      413.54      386.58      4.49 o 
   2  -4   5      108.59       96.07      1.98 o 
   3  -4   5      165.80      157.84      2.43 o 
   4  -4   5        9.42       12.34      1.06 o 
   5  -4   5       34.20       33.90      1.62 o 
   6  -4   5        4.12        3.96      2.15 o 
  -7  -3   5        2.05        2.59      4.68 o 
  -6  -3   5        0.61       -1.21      2.13 o 
  -5  -3   5       18.51       15.30      1.80 o 
  -4  -3   5        5.84        1.89      1.06 o 
  -3  -3   5       16.47       17.15      0.99 o 
  -2  -3   5      137.58       87.25      1.52 o 
  -1  -3   5       15.77       20.44      0.91 o 
   0  -3   5    10457.58    11617.72     92.98 o 
   1  -3   5      213.23      180.64      2.41 o 
   2  -3   5      334.62      284.11      3.22 o 
   3  -3   5       42.76       43.51      1.18 o 
   4  -3   5      278.65      238.18      2.87 o 
   5  -3   5       20.93       21.29      1.32 o 
   6  -3   5        2.10       -0.19      2.83 o 
  -7  -2   5        0.38        0.00      3.48 o 
  -6  -2   5        1.41       -2.04      2.04 o 
  -5  -2   5       33.73       28.91      1.86 o 
  -4  -2   5        6.88        5.47      1.19 o 
  -3  -2   5       69.20       66.02      2.90 o 
  -2  -2   5       12.89        4.24      0.71 o 
  -1  -2   5        3.63        5.85      0.59 o 
   0  -2   5      507.77      496.62      4.07 o 
   1  -2   5       95.29      101.02      1.12 o 
   2  -2   5      115.86      123.55      1.45 o 
   3  -2   5      339.80      351.07      3.49 o 
   4  -2   5       85.77       90.83      2.56 o 
   5  -2   5       10.82       10.46      1.28 o 
   6  -2   5        0.43        1.04      2.45 o 
  -7  -1   5      289.05      311.04      7.90 o 
  -6  -1   5       18.79       12.67      2.29 o 
  -5  -1   5        1.21        8.24      1.27 o 
  -4  -1   5       46.74       40.40      1.45 o 
  -3  -1   5     5777.22     5807.59     40.23 o 
  -2  -1   5      188.16      191.24      2.87 o 
  -1  -1   5      366.02      335.48      2.87 o 
   0  -1   5        0.72       -0.05      0.34 o 
   1  -1   5      454.26      419.45      3.32 o 
   2  -1   5       17.74       23.36      0.88 o 
   3  -1   5     2939.11     3026.57     22.11 o 
   4  -1   5        1.06        1.91      0.89 o 
   5  -1   5        9.72        6.89      1.21 o 
   6  -1   5        2.19        3.32      1.96 o 
  -7   0   5        2.68        3.65      2.57 o 
  -6   0   5       15.23       14.93      2.14 o 
  -5   0   5        4.99        2.20      1.11 o 
  -4   0   5      148.34      157.16      2.61 o 
  -3   0   5      359.00      355.56      3.57 o 
  -2   0   5     1942.89     2010.21     15.12 o 
  -1   0   5       63.19       67.33      1.35 o 
   0   0   5      217.89      206.50      1.76 o 
   1   0   5       85.04       78.31      1.36 o 
   2   0   5     2591.60     2719.23     18.74 o 
   3   0   5      654.42      632.82      5.71 o 
   4   0   5      181.40      172.56      2.70 o 
   5   0   5        9.54       11.26      1.62 o 
   6   0   5       88.32       78.35      4.16 o 
  -7   1   5        8.53        8.54      2.25 o 
  -6   1   5      572.37      617.20      9.13 o 
  -5   1   5       21.26       20.84      1.52 o 
  -4   1   5     2281.18     2397.14     16.05 o 
  -3   1   5      291.54      296.88      2.99 o 
  -2   1   5    20183.91    21103.53    139.96 o 
  -1   1   5      118.76      126.28      1.67 o 
   0   1   5      543.42      467.55      3.51 o 
   1   1   5       17.14       17.19      0.68 o 
   2   1   5     8100.11     8354.45     53.08 o 
   3   1   5      304.45      302.21      3.17 o 
   4   1   5      156.74      132.98      2.80 o 
   5   1   5        7.32        6.96      1.23 o 
   6   1   5       74.67       63.18      3.93 o 
  -7   2   5       99.63       97.70      8.03 o 
  -6   2   5       30.96       27.72      2.14 o 
  -5   2   5        4.91        4.71      1.63 o 
  -4   2   5      176.43      169.65      2.63 o 
  -3   2   5     1507.67     1542.64     10.14 o 
  -2   2   5     3283.82     3412.30     21.50 o 
  -1   2   5       91.99       68.51      1.21 o 
   0   2   5      163.07      139.55      1.69 o 
   1   2   5       49.66       34.44      1.01 o 
   2   2   5     4038.38     4055.67     26.47 o 
   3   2   5      622.28      603.91      5.02 o 
   4   2   5       99.06       90.43      2.00 o 
   5   2   5        9.77       16.43      1.58 o 
   6   2   5       40.76       34.39      3.64 o 
  -7   3   5      482.88      502.78     18.79 o 
  -6   3   5        7.41        9.79      2.43 o 
  -5   3   5       40.22       58.33      2.24 o 
  -4   3   5       21.01       23.93      1.16 o 
  -3   3   5     4092.74     4174.90     25.40 o 
  -2   3   5      562.27      556.07      4.37 o 
  -1   3   5      580.64      517.43      3.98 o 
   0   3   5      944.38      972.65      6.70 o 
   1   3   5       47.26       74.82      1.69 o 
   2   3   5      271.82      292.69      3.57 o 
   3   3   5      553.73      493.64      4.87 o 
   4   3   5       34.11       22.57      1.42 o 
   5   3   5       55.09       66.02      2.68 o 
   6   3   5        1.33       -0.53      1.96 o 
  -6   4   5        0.55        1.48      2.16 o 
  -5   4   5        4.52       -0.14      1.61 o 
  -4   4   5        7.05        7.18      0.97 o 
  -3   4   5     1150.25     1116.41      8.02 o 
  -2   4   5      226.25      202.03      2.11 o 
  -1   4   5      223.21      240.05      2.35 o 
   0   4   5     3633.66     3988.70     23.85 o 
   1   4   5      481.95      408.78      3.89 o 
   2   4   5       14.96       14.03      1.01 o 
   3   4   5     1380.50     1273.85     10.85 o 
   4   4   5      108.09      101.27      2.44 o 
   5   4   5        0.51       -0.43      1.31 o 
   6   4   5        5.66        5.42      2.90 o 
  -6   5   5        3.41        4.20      2.68 o 
  -5   5   5       29.19       25.93      1.93 o 
  -4   5   5       27.80       31.71      1.61 o 
  -3   5   5      376.22      344.19      3.72 o 
  -2   5   5      330.42      306.92      2.89 o 
  -1   5   5       70.09       75.87      1.29 o 
   0   5   5     1925.78     2164.31     14.08 o 
   1   5   5      153.98      150.62      1.97 o 
   2   5   5        0.02        1.34      0.50 o 
   3   5   5      354.76      365.13      4.49 o 
   4   5   5       32.95       29.72      1.68 o 
   5   5   5       65.71       54.28      3.16 o 
   6   5   5        1.73        2.61      2.82 o 
  -6   6   5        1.49        3.40      2.77 o 
  -5   6   5       68.34       56.21      2.84 o 
  -4   6   5       39.74       36.06      1.60 o 
  -3   6   5      266.16      242.06      3.10 o 
  -2   6   5      387.83      405.75      3.80 o 
  -1   6   5      147.56      169.54      1.94 o 
   0   6   5      474.50      494.55      3.92 o 
   1   6   5      218.67      239.65      2.62 o 
   2   6   5      719.94      680.32      5.36 o 
   3   6   5       65.29       66.95      2.06 o 
   4   6   5       70.53       64.98      2.23 o 
   5   6   5       48.04       37.47      2.81 o 
   6   6   5       25.82       27.20      4.55 o 
  -6   7   5       17.32       20.18      3.39 o 
  -5   7   5       37.25       42.64      2.57 o 
  -4   7   5       17.70       15.62      1.32 o 
  -3   7   5       19.38       15.73      1.17 o 
  -2   7   5     1688.80     1656.79     11.78 o 
  -1   7   5       18.76       22.10      1.09 o 
   0   7   5       14.90       11.79      0.82 o 
   1   7   5       70.86       74.52      1.61 o 
   2   7   5     2161.44     2072.37     14.09 o 
   3   7   5        1.38       -0.51      1.11 o 
   4   7   5      241.00      225.12      4.44 o 
   5   7   5        5.09       -0.29      1.95 o 
   6   7   5       98.40      108.61      8.01 o 
  -6   8   5       41.41       45.98      4.43 o 
  -5   8   5       35.88       28.71      2.35 o 
  -4   8   5       89.97       88.77      2.44 o 
  -3   8   5       52.71       47.98      1.75 o 
  -2   8   5      994.30      966.59      7.52 o 
  -1   8   5        5.21        4.93      1.02 o 
   0   8   5        0.83       -0.08      0.76 o 
   1   8   5       19.84       23.72      1.18 o 
   2   8   5      233.37      227.50      2.89 o 
   3   8   5      102.39      100.30      2.75 o 
   4   8   5        1.39        0.56      2.13 o 
   5   8   5        0.00       -2.17      2.17 o 
  -6   9   5        0.90        5.73      2.97 o 
  -5   9   5        5.26        6.93      2.00 o 
  -4   9   5        0.56        0.04      1.26 o 
  -3   9   5     1092.12     1036.47      9.15 o 
  -2   9   5        2.84        5.75      0.95 o 
  -1   9   5      774.65      783.46      7.11 o 
   0   9   5        1.57        0.55      0.83 o 
   1   9   5      556.87      561.32      5.82 o 
   2   9   5        1.96        3.22      1.05 o 
   3   9   5     1370.08     1263.87     12.93 o 
   4   9   5        0.28        1.12      2.25 o 
   5   9   5       51.44       43.77      3.65 o 
  -5  10   5       25.36       24.80      2.46 o 
  -4  10   5        0.32        1.10      1.43 o 
  -3  10   5      301.21      317.28      4.47 o 
  -2  10   5       58.94       54.96      2.01 o 
  -1  10   5      125.36      109.30      2.37 o 
   0  10   5       19.43       21.52      1.32 o 
   1  10   5        2.56        2.12      1.05 o 
   2  10   5        0.18        1.39      1.06 o 
   3  10   5       10.82        6.99      2.01 o 
   4  10   5        0.72        2.63      1.83 o 
   5  10   5        3.41        3.30      2.44 o 
  -5  11   5        0.00        0.75      1.95 o 
  -4  11   5        2.67       -1.47      1.47 o 
  -3  11   5        1.06        1.22      1.31 o 
  -2  11   5      476.27      458.45      5.80 o 
  -1  11   5        1.29       -0.60      1.14 o 
   0  11   5       13.93        9.86      1.26 o 
   1  11   5        1.29        0.98      1.06 o 
   2  11   5      268.54      270.45      5.17 o 
   3  11   5        4.31        5.09      1.78 o 
   4  11   5       14.40        4.57      1.92 o 
   5  11   5        0.02       -2.12      2.94 o 
  -4  12   5        1.07       -1.50      1.50 o 
  -3  12   5       11.58       16.30      1.74 o 
  -2  12   5       25.06       30.12      2.07 o 
  -1  12   5       11.64        7.86      1.49 o 
   0  12   5        2.51        2.21      1.32 o 
   1  12   5        1.31        0.54      1.34 o 
   2  12   5        0.00       -2.05      2.42 o 
   3  12   5        5.39        2.49      2.94 o 
   4  12   5        0.40       -0.49      4.43 o 
  -4  13   5        2.67        5.06      1.77 o 
  -3  13   5        3.22        1.89      1.50 o 
  -2  13   5        0.06       -0.08      1.39 o 
  -1  13   5        1.55        0.32      1.37 o 
   0  13   5        0.46        0.02      1.44 o 
   1  13   5        8.63        3.86      1.81 o 
   2  13   5        2.31        3.15      2.45 o 
   3  13   5       25.29       30.67      4.69 o 
   4  13   5        1.04       -3.29      3.29 o 
  -3  14   5        0.03       -1.60      1.60 o 
  -2  14   5        0.00        0.09      1.41 o 
  -1  14   5        0.00       -1.30      1.46 o 
   0  14   5        0.84        0.67      1.50 o 
   1  14   5        0.17       -0.65      2.00 o 
   2  14   5       18.06       25.29      5.66 o 
   3  14   5        1.17        4.43      3.48 o 
  -3  15   5        8.03       11.88      2.08 o 
  -2  15   5       63.60       73.59      3.02 o 
  -1  15   5        2.17        2.57      1.84 o 
   0  15   5       10.14       11.35      2.54 o 
   1  15   5        0.06       -1.99      2.45 o 
   2  15   5       57.60       67.69      5.89 o 
  -1  16   5        9.24        8.15      2.75 o 
   0  16   5        8.03       13.28      2.85 o 
   1  16   5       13.11       22.19      3.76 o 
  -1 -16   6        1.22        3.68      2.10 o 
   0 -16   6       42.44       50.24      7.88 o 
  -2 -15   6       34.25       36.14      2.53 o 
  -1 -15   6       19.42       24.44      2.55 o 
   0 -15   6       75.53       79.30      9.36 o 
   1 -15   6       85.37       83.29      6.73 o 
   2 -15   6        6.00       13.30      7.88 o 
  -3 -14   6      157.00      166.63      8.60 o 
  -2 -14   6        2.52        2.03      1.68 o 
  -1 -14   6      105.98      104.89      3.81 o 
   0 -14   6        1.01       -0.99      3.94 o 
   1 -14   6       63.24       71.30     12.07 o 
   2 -14   6       14.15        6.90      6.40 o 
   3 -14   6       16.12       19.70      7.39 o 
  -4 -13   6       27.23       20.56      3.67 o 
  -3 -13   6       14.62       16.88      1.85 o 
  -2 -13   6       49.28       58.34      2.88 o 
  -1 -13   6       44.86       41.94      3.73 o 
   0 -13   6        1.54        4.93      4.43 o 
   1 -13   6        7.88        7.88      5.91 o 
   2 -13   6      116.36      107.37     11.33 o 
   3 -13   6        1.01       -2.46      4.93 o 
   4 -13   6        1.43       -4.93      5.42 o 
  -4 -12   6       89.85      106.44      5.81 o 
  -3 -12   6        3.80       -0.45      1.26 o 
  -2 -12   6      127.51      142.85      4.43 o 
  -1 -12   6       39.82       38.94      3.36 o 
   0 -12   6       33.97       39.89      6.40 o 
   1 -12   6        6.06        8.55      3.19 o 
   2 -12   6       30.05       36.83      4.62 o 
   3 -12   6        0.19        5.42      4.93 o 
   4 -12   6        0.95        3.94      5.91 o 
  -5 -11   6        9.48       11.33      3.64 o 
  -4 -11   6       10.87        9.78      2.82 o 
  -3 -11   6       63.21       53.46      2.18 o 
  -2 -11   6        2.47        2.24      1.89 o 
  -1 -11   6       32.54       31.76      3.20 o 
   0 -11   6       17.48       19.54      4.19 o 
   1 -11   6       31.66       30.16      3.90 o 
   2 -11   6        4.94        2.96      4.43 o 
   3 -11   6       41.45       38.42      7.39 o 
   4 -11   6        5.72        2.46      4.93 o 
   5 -11   6        0.42        2.10      2.34 o 
  -5 -10   6       23.35       33.26      4.53 o 
  -4 -10   6        5.69        3.01      2.59 o 
  -3 -10   6      120.83      127.91      2.99 o 
  -2 -10   6       52.80       51.83      3.11 o 
  -1 -10   6       70.22       74.01      3.30 o 
   0 -10   6       25.81       24.34      6.40 o 
   1 -10   6       33.26       31.03      5.91 o 
   2 -10   6      411.15      380.23     17.73 o 
   3 -10   6        6.49        8.87      4.93 o 
   4 -10   6        9.94       15.27      5.91 o 
   5 -10   6        0.08        1.27      1.99 o 
  -5  -9   6       26.07       26.09      4.34 o 
  -4  -9   6       25.33       18.58      2.88 o 
  -3  -9   6       51.28       53.93      2.07 o 
  -2  -9   6      195.39      194.93      3.14 o 
  -1  -9   6       74.12       84.90      2.54 o 
   0  -9   6       10.46        8.37      4.43 o 
   1  -9   6      158.36      162.04     10.84 o 
   2  -9   6      339.54      336.89     15.76 o 
   3  -9   6       92.21       76.34      8.87 o 
   4  -9   6        0.05       -1.16      2.15 o 
   5  -9   6       40.83       38.94      1.94 o 
  -6  -8   6        9.35       11.68      2.80 o 
  -5  -8   6       51.71       41.84      3.56 o 
  -4  -8   6       32.15       33.39      3.04 o 
  -3  -8   6     1646.72     1681.23     20.61 o 
  -2  -8   6      107.74      104.19      2.06 o 
  -1  -8   6      626.63      668.39      8.19 o 
   0  -8   6       18.86       20.00      3.69 o 
   1  -8   6     2451.64     2284.84     60.09 o 
   2  -8   6        3.18        4.93      3.94 o 
   3  -8   6     1982.89     1918.89     53.19 o 
   4  -8   6        3.95        6.80      2.46 o 
   5  -8   6      125.23      129.00      2.93 o 
   6  -8   6        1.75        1.80      1.48 o 
  -6  -7   6       23.02       25.81      3.71 o 
  -5  -7   6        0.78       -1.94      1.94 o 
  -4  -7   6       90.12       80.36      3.18 o 
  -3  -7   6      495.28      456.69      4.91 o 
  -2  -7   6      170.04      156.59      2.29 o 
  -1  -7   6        0.29       -0.52      0.58 o 
   0  -7   6      101.12      114.30      3.06 o 
   1  -7   6       24.60       20.69      3.94 o 
   2  -7   6       85.37       91.61      8.37 o 
   3  -7   6       13.48       13.07      1.85 o 
   4  -7   6       19.60       20.81      1.50 o 
   5  -7   6       15.39       16.94      1.46 o 
   6  -7   6        3.66        6.50      1.57 o 
  -6  -6   6      162.64      136.06      9.24 o 
  -5  -6   6        0.65       -2.66      2.66 o 
  -4  -6   6      960.72      906.28      9.92 o 
  -3  -6   6        1.80        1.26      0.94 o 
  -2  -6   6     4642.70     4620.69     31.99 o 
  -1  -6   6        6.04        4.69      0.72 o 
   0  -6   6      163.07      182.06      3.08 o 
   1  -6   6        0.88        1.48      2.46 o 
   2  -6   6     6590.39     6188.96     98.93 o 
   3  -6   6        0.02       -0.44      0.87 o 
   4  -6   6      161.43      150.56      4.14 o 
   5  -6   6        1.23        2.69      1.19 o 
   6  -6   6      255.38      262.29      5.75 o 
  -6  -5   6        4.31        0.73      3.42 o 
  -5  -5   6       21.31       23.31      2.28 o 
  -4  -5   6       24.49       23.77      1.80 o 
  -3  -5   6       52.88       37.41      1.39 o 
  -2  -5   6       88.19       79.39      1.83 o 
  -1  -5   6       51.51       44.11      1.20 o 
   0  -5   6      156.28      144.31      2.77 o 
   1  -5   6        2.27        1.35      0.56 o 
   2  -5   6       34.08       33.47      1.28 o 
   3  -5   6        4.08        5.36      0.96 o 
   4  -5   6       26.75       25.23      1.36 o 
   5  -5   6        1.59        2.83      1.11 o 
   6  -5   6        9.34        7.13      2.20 o 
  -6  -4   6        0.05       -2.56      2.56 o 
  -5  -4   6      189.27      185.95      4.21 o 
  -4  -4   6        9.91        7.13      1.36 o 
  -3  -4   6     1715.29     1650.07     11.02 o 
  -2  -4   6        7.86       11.69      0.83 o 
  -1  -4   6     1391.66     1461.13     10.97 o 
   0  -4   6        1.09       -0.44      0.44 o 
   1  -4   6       19.97       21.28      1.09 o 
   2  -4   6       24.99       22.55      1.18 o 
   3  -4   6     1231.00     1219.03      8.67 o 
   4  -4   6        4.55        4.29      0.86 o 
   5  -4   6       59.42       55.31      2.24 o 
   6  -4   6        0.12       -1.78      1.78 o 
  -6  -3   6        9.36       10.15      4.23 o 
  -5  -3   6        1.98        3.69      1.42 o 
  -4  -3   6       36.88       35.16      1.64 o 
  -3  -3   6       38.59       41.72      1.39 o 
  -2  -3   6       39.43       34.02      1.16 o 
  -1  -3   6      213.44      217.66      2.60 o 
   0  -3   6      633.19      659.87      5.03 o 
   1  -3   6        7.82        9.89      0.69 o 
   2  -3   6      139.65      135.03      1.58 o 
   3  -3   6      150.30      140.95      2.21 o 
   4  -3   6        5.81        3.36      0.91 o 
   5  -3   6        0.61       -0.82      1.12 o 
   6  -3   6        2.53        2.46      2.53 o 
  -7  -2   6        0.30        0.49      4.93 o 
  -6  -2   6      179.08      181.90      7.10 o 
  -5  -2   6        5.32        1.20      1.35 o 
  -4  -2   6      670.91      568.42      5.77 o 
  -3  -2   6       12.56       15.35      1.48 o 
  -2  -2   6       10.06       21.53      1.02 o 
  -1  -2   6       30.93       41.20      1.13 o 
   0  -2   6    11438.66    12551.49     79.34 o 
   1  -2   6       13.69       11.71      0.58 o 
   2  -2   6     4474.29     4435.51     28.70 o 
   3  -2   6      105.62      102.37      1.89 o 
   4  -2   6        1.45       -0.14      0.88 o 
   5  -2   6        1.70        3.15      1.13 o 
   6  -2   6       91.72       99.62      8.85 o 
  -7  -1   6        2.87        2.48      3.50 o 
  -6  -1   6        6.60       10.17      2.45 o 
  -5  -1   6       35.02       38.77      1.89 o 
  -4  -1   6       38.73       40.20      1.72 o 
  -3  -1   6      186.80      189.66      2.59 o 
  -2  -1   6        2.70        1.68      0.65 o 
  -1  -1   6      385.00      391.13      3.33 o 
   0  -1   6     1247.49     1385.37      9.06 o 
   1  -1   6       49.66       33.99      0.92 o 
   2  -1   6     1217.27     1260.67      9.39 o 
   3  -1   6      568.01      597.37      5.33 o 
   4  -1   6       29.26       38.33      1.51 o 
   5  -1   6        1.12       -1.15      1.15 o 
   6  -1   6       48.49       57.39      3.48 o 
  -7   0   6      156.73      146.34      6.04 o 
  -6   0   6        0.06        0.10      2.04 o 
  -5   0   6      617.89      566.31      6.25 o 
  -4   0   6        1.20        1.41      0.98 o 
  -3   0   6     1359.06     1587.82     12.76 o 
  -2   0   6      124.32      107.34      1.97 o 
  -1   0   6     2500.36     2539.57     16.76 o 
   0   0   6        0.83        1.15      0.40 o 
   1   0   6      504.25      371.54      3.05 o 
   2   0   6      999.68     1014.64      7.76 o 
   3   0   6     3417.01     3536.50     24.50 o 
   4   0   6       99.27      100.19      2.36 o 
   5   0   6        0.27        4.45      1.39 o 
   6   0   6       60.48       59.82      3.79 o 
  -7   1   6       29.51       33.34      3.71 o 
  -6   1   6       29.81       27.77      2.51 o 
  -5   1   6       31.32       23.21      1.75 o 
  -4   1   6      204.13      198.60      2.92 o 
  -3   1   6      651.85      669.41      5.94 o 
  -2   1   6     2464.24     2503.39     18.71 o 
  -1   1   6       97.70      103.34      1.96 o 
   0   1   6        1.95        1.42      0.43 o 
   1   1   6      111.88      127.72      1.66 o 
   2   1   6     3173.91     3326.45     21.91 o 
   3   1   6     1186.98     1236.20      9.10 o 
   4   1   6       60.94       82.18      2.00 o 
   5   1   6        4.52        2.21      1.24 o 
   6   1   6       58.21       56.50      6.70 o 
  -7   2   6       17.43       15.54      2.91 o 
  -6   2   6       90.39       81.07      3.21 o 
  -5   2   6        4.42        3.84      1.61 o 
  -4   2   6       65.42       67.77      1.98 o 
  -3   2   6      394.81      391.35      3.87 o 
  -2   2   6     2347.94     2654.99     17.75 o 
  -1   2   6       59.28       49.07      1.23 o 
   0   2   6      745.57      899.24      6.81 o 
   1   2   6      272.50      264.66      2.68 o 
   2   2   6     4519.11     4496.25     29.32 o 
   3   2   6      960.66      908.57      7.19 o 
   4   2   6      148.82      170.26      2.80 o 
   5   2   6        1.47        0.70      1.51 o 
   6   2   6       63.15       75.17      3.91 o 
  -6   3   6       32.99       28.41      2.07 o 
  -5   3   6        0.11       -1.32      1.32 o 
  -4   3   6       45.85       45.11      1.53 o 
  -3   3   6     1581.41     1566.56     10.40 o 
  -2   3   6     1532.18     1562.99     10.54 o 
  -1   3   6      175.96      178.05      2.15 o 
   0   3   6      519.74      592.86      4.83 o 
   1   3   6      272.77      294.43      3.11 o 
   2   3   6     1195.61     1198.43     10.51 o 
   3   3   6      786.89      798.79      7.01 o 
   4   3   6        1.26       -0.58      0.82 o 
   5   3   6        0.55        1.00      1.29 o 
   6   3   6        4.20        5.52      2.07 o 
  -6   4   6        3.31        4.57      2.73 o 
  -5   4   6       13.43       13.69      1.58 o 
  -4   4   6        4.68        3.72      0.98 o 
  -3   4   6      655.75      688.16      5.29 o 
  -2   4   6      387.37      394.43      3.55 o 
  -1   4   6        0.63        0.02      0.58 o 
   0   4   6     1559.05     1627.35     11.31 o 
   1   4   6      204.43      186.49      2.33 o 
   2   4   6      443.18      438.13      4.69 o 
   3   4   6      727.87      686.87      6.77 o 
   4   4   6       23.17       27.24      1.61 o 
   5   4   6       26.58       33.56      2.87 o 
   6   4   6        3.39       -0.58      3.39 o 
  -6   5   6        1.00       -2.47      2.47 o 
  -5   5   6       15.60       20.48      2.17 o 
  -4   5   6       11.99       17.59      1.43 o 
  -3   5   6      374.86      361.17      3.53 o 
  -2   5   6      468.57      451.38      3.92 o 
  -1   5   6       13.67       18.06      0.88 o 
   0   5   6      767.24      807.47      5.78 o 
   1   5   6       24.98       22.28      1.05 o 
   2   5   6      454.01      461.38      4.48 o 
   3   5   6      334.04      315.41      4.20 o 
   4   5   6        5.45        5.41      1.21 o 
   5   5   6        0.00       -0.66      2.27 o 
   6   5   6       13.82       25.30      7.15 o 
  -6   6   6       10.71        8.01      2.88 o 
  -5   6   6       47.43       45.17      3.28 o 
  -4   6   6        2.87        2.40      1.07 o 
  -3   6   6      268.72      241.52      3.25 o 
  -2   6   6      188.49      202.59      2.31 o 
  -1   6   6      105.04       94.15      1.68 o 
   0   6   6       11.73       11.98      0.78 o 
   1   6   6      102.07      104.99      1.85 o 
   2   6   6      240.99      233.03      3.07 o 
   3   6   6      263.21      258.58      3.92 o 
   4   6   6       60.13       57.84      3.44 o 
   5   6   6       35.29       30.23      3.50 o 
   6   6   6       11.44       17.03      4.83 o 
  -6   7   6        5.96        0.57      3.29 o 
  -5   7   6       49.98       58.46      4.36 o 
  -4   7   6       12.68       19.22      1.49 o 
  -3   7   6      130.78      111.14      2.39 o 
  -2   7   6      204.35      237.57      2.96 o 
  -1   7   6        3.08        2.85      0.88 o 
   0   7   6        0.27       -0.22      0.68 o 
   1   7   6        2.26        1.86      0.73 o 
   2   7   6      341.97      341.27      3.73 o 
   3   7   6      139.47      135.28      2.90 o 
   4   7   6       70.08       62.74      2.90 o 
   5   7   6        1.34       -2.15      2.15 o 
   6   7   6       28.98       24.38      6.16 o 
  -6   8   6       84.47       93.09      7.21 o 
  -5   8   6        1.64        3.19      2.33 o 
  -4   8   6       91.29       86.15      3.56 o 
  -3   8   6       11.57       14.65      1.24 o 
  -2   8   6     1710.73     1684.60     12.74 o 
  -1   8   6        3.95       -0.04      0.90 o 
   0   8   6       28.99       26.21      1.15 o 
   1   8   6        0.63        1.34      0.81 o 
   2   8   6     1325.15     1270.30      9.55 o 
   3   8   6        7.89        5.06      1.37 o 
   4   8   6       90.88       88.65      4.35 o 
   5   8   6        2.53        6.51      2.74 o 
  -5   9   6        6.38        7.44      4.34 o 
  -4   9   6        0.02        1.92      1.43 o 
  -3   9   6        0.08        2.55      1.18 o 
  -2   9   6      101.05      113.08      2.35 o 
  -1   9   6        7.74        8.90      1.10 o 
   0   9   6       29.59       27.17      1.41 o 
   1   9   6       19.05       21.57      1.28 o 
   2   9   6       25.56       29.54      1.57 o 
   3   9   6       24.58       25.13      2.20 o 
   4   9   6        0.77       -1.88      1.88 o 
   5   9   6        6.22        2.64      4.57 o 
  -5  10   6      115.71      131.65      6.37 o 
  -4  10   6        4.09        5.05      1.61 o 
  -3  10   6     1035.93     1008.46     10.42 o 
  -2  10   6        3.90        3.23      1.17 o 
  -1  10   6      777.74      733.76      6.73 o 
   0  10   6        1.81        0.78      1.02 o 
   1  10   6      348.96      318.66      4.27 o 
   2  10   6        2.64        0.79      1.34 o 
   3  10   6      427.81      399.03      6.93 o 
   4  10   6        0.00       -1.19      1.78 o 
   5  10   6       16.32       10.98      3.21 o 
  -5  11   6        1.73       -2.07      3.51 o 
  -4  11   6        5.84        4.86      2.27 o 
  -3  11   6        0.01        0.98      1.67 o 
  -2  11   6       11.19        8.52      1.40 o 
  -1  11   6       10.09        9.05      1.24 o 
   0  11   6        1.60       -0.05      1.02 o 
   1  11   6       12.82       12.71      1.76 o 
   2  11   6        0.78        1.35      1.97 o 
   3  11   6        0.42       -1.70      1.70 o 
   4  11   6        0.03        0.99      1.90 o 
  -4  12   6       42.29       38.53      2.72 o 
  -3  12   6       10.02       14.10      1.83 o 
  -2  12   6      326.39      325.84      5.35 o 
  -1  12   6        4.27        1.34      1.51 o 
   0  12   6        1.02       -1.36      1.36 o 
   1  12   6        0.01       -1.71      1.71 o 
   2  12   6       53.89       46.00      4.88 o 
   3  12   6        0.08       -0.04      2.68 o 
   4  12   6        0.44       -0.69      2.78 o 
  -4  13   6        5.03        6.88      2.33 o 
  -3  13   6        2.09        0.30      1.55 o 
  -2  13   6        0.16       -1.46      1.46 o 
  -1  13   6        0.04        0.09      1.46 o 
   0  13   6        1.70        2.86      1.79 o 
   1  13   6        2.47       -0.05      3.34 o 
   2  13   6        5.42        2.83      3.94 o 
   3  13   6        1.22        1.76      3.29 o 
  -3  14   6        6.64        5.74      2.14 o 
  -2  14   6        3.40        3.85      1.84 o 
  -1  14   6        2.93        4.57      1.75 o 
   0  14   6        0.23        2.36      1.99 o 
   1  14   6        0.70        0.74      2.38 o 
   2  14   6        2.02        2.26      3.29 o 
   3  14   6        1.06        8.37      3.78 o 
  -2  15   6        7.36        5.67      2.19 o 
  -1  15   6        4.39        6.11      2.70 o 
   0  15   6        0.36        0.24      2.77 o 
   1  15   6        6.97        9.67      3.19 o 
   2  15   6        8.78       11.14      3.90 o 
   0  16   6        5.41        2.04      3.02 o 
  -2 -15   7       21.24       21.27      2.92 o 
  -1 -15   7       20.93       25.04      2.49 o 
   0 -15   7        2.20       -3.94      4.43 o 
   1 -15   7       28.96       37.28      5.32 o 
   2 -15   7       22.36       17.73      7.88 o 
  -3 -14   7       69.52       65.27      3.48 o 
  -2 -14   7       19.64       17.57      2.09 o 
  -1 -14   7        0.04        1.77      2.18 o 
   0 -14   7       13.13        9.85      4.93 o 
   1 -14   7       49.11       38.91      7.88 o 
   2 -14   7       12.25       13.79      6.90 o 
   3 -14   7       35.68       37.43      8.87 o 
  -3 -13   7        5.67        2.68      1.84 o 
  -2 -13   7       69.25       89.13      3.55 o 
  -1 -13   7       26.94       34.97      6.90 o 
   0 -13   7        5.60        4.93      4.93 o 
   1 -13   7        5.37       -0.99      5.42 o 
   2 -13   7       77.94       78.31     10.34 o 
   3 -13   7        0.01        0.49      5.42 o 
  -4 -12   7       20.99        9.40      3.17 o 
  -3 -12   7        5.22        4.65      1.54 o 
  -2 -12   7       34.96       41.69      2.15 o 
  -1 -12   7       12.83        7.01      2.00 o 
   1 -12   7        1.98        1.97      4.93 o 
   2 -12   7      146.73      150.71     13.30 o 
   3 -12   7        2.86        5.42      5.42 o 
   4 -12   7        0.44        2.46      5.91 o 
  -4 -11   7        0.01        0.90      2.47 o 
  -3 -11   7       92.96      107.55      3.05 o 
  -2 -11   7        1.04        3.54      1.33 o 
  -1 -11   7       22.25       18.29      1.70 o 
   0 -11   7       51.34       44.82      7.39 o 
   1 -11   7       27.87       18.22      5.42 o 
   2 -11   7        9.13        6.40      4.93 o 
   3 -11   7       40.99       34.97      6.90 o 
   4 -11   7        1.32        6.40      5.91 o 
  -5 -10   7        0.74        2.67      2.93 o 
  -4 -10   7        0.38        1.92      2.47 o 
  -3 -10   7      235.27      227.81      4.11 o 
  -2 -10   7        0.62        2.23      1.28 o 
  -1 -10   7        0.07        0.81      1.07 o 
   0 -10   7        8.76        6.90      4.93 o 
   1 -10   7      116.00       88.16      8.87 o 
   2 -10   7       54.65       50.24      7.39 o 
   3 -10   7      127.74      141.85     11.82 o 
   4 -10   7        0.11       -0.99      4.43 o 
   5 -10   7        8.26       14.57      1.66 o 
  -5  -9   7        1.41        2.55      2.77 o 
  -4  -9   7       61.51       66.10      5.20 o 
  -3  -9   7       13.79       11.24      1.45 o 
  -2  -9   7      476.50      502.20      5.64 o 
  -1  -9   7        1.04        1.40      0.90 o 
   0  -9   7       12.94        9.33      2.53 o 
   1  -9   7        0.90       -1.48      3.94 o 
   2  -9   7     1480.97     1437.20     42.36 o 
   3  -9   7       15.93       12.31      4.93 o 
   4  -9   7        3.90        0.28      3.69 o 
   5  -9   7        2.77        3.20      1.47 o 
  -5  -8   7        3.33       -1.26      2.21 o 
  -4  -8   7       76.56       69.91      4.91 o 
  -3  -8   7      113.61      118.21      2.82 o 
  -2  -8   7      374.69      347.46      3.72 o 
  -1  -8   7       34.45       43.90      1.37 o 
   0  -8   7        0.14       -1.34      3.20 o 
   1  -8   7      228.64      196.03     11.33 o 
   2  -8   7      181.88      183.71     11.82 o 
   3  -8   7      129.33      112.60      6.90 o 
   4  -8   7        0.00        2.36      2.46 o 
   5  -8   7       18.09       18.58      1.68 o 
  -6  -7   7        2.99        1.19      2.50 o 
  -5  -7   7       43.02       29.53      2.73 o 
  -4  -7   7        0.69       -1.39      1.71 o 
  -3  -7   7     3379.84     3217.56     22.21 o 
  -2  -7   7        3.87        1.87      0.87 o 
  -1  -7   7      414.55      400.89      3.84 o 
   0  -7   7        2.06        1.55      0.88 o 
   1  -7   7     2341.74     2203.08     57.63 o 
   2  -7   7        0.10       -0.49      3.45 o 
   3  -7   7     1772.04     1640.76     23.15 o 
   4  -7   7        2.39        5.81      1.68 o 
   5  -7   7        0.01       -0.33      1.16 o 
   6  -7   7        0.39        0.38      1.53 o 
  -6  -6   7        5.04        0.24      2.38 o 
  -5  -6   7        3.21       -2.11      2.11 o 
  -4  -6   7        5.89        2.06      1.42 o 
  -3  -6   7       79.07       73.26      1.97 o 
  -2  -6   7       19.56       22.75      1.58 o 
  -1  -6   7       12.76       18.21      0.99 o 
   0  -6   7        6.05       16.57      1.07 o 
   1  -6   7       39.88       36.93      4.68 o 
   2  -6   7       63.09       51.51      3.32 o 
   3  -6   7       40.07       40.34      1.85 o 
   4  -6   7       16.52       12.26      1.19 o 
   5  -6   7        7.31        5.62      1.20 o 
   6  -6   7        0.73        4.22      1.91 o 
  -6  -5   7      202.51      162.79      6.08 o 
  -5  -5   7        0.10       -1.88      1.88 o 
  -4  -5   7     1178.38     1094.18     11.51 o 
  -3  -5   7        0.00       -0.45      0.87 o 
  -2  -5   7     5501.98     5299.36     37.79 o 
  -1  -5   7       22.35       23.63      1.02 o 
   0  -5   7      138.31      143.02      2.31 o 
   1  -5   7        0.45        0.07      0.78 o 
   2  -5   7     5481.00     5282.96     51.03 o 
   3  -5   7        2.81        4.37      0.75 o 
   4  -5   7        2.71        6.01      0.97 o 
   5  -5   7        1.24       -0.41      1.28 o 
   6  -5   7      108.89       84.98      4.23 o 
  -6  -4   7        0.97        2.46      2.74 o 
  -5  -4   7       33.83       32.78      2.40 o 
  -4  -4   7       17.42       17.00      1.63 o 
  -3  -4   7      223.48      204.77      2.63 o 
  -2  -4   7       70.02       69.12      1.77 o 
  -1  -4   7      364.65      316.71      3.45 o 
   0  -4   7        0.21        0.83      0.47 o 
   1  -4   7       80.36       90.34      1.84 o 
   2  -4   7      187.71      198.80      2.31 o 
   3  -4   7       25.78       46.24      1.35 o 
   4  -4   7        0.23       -0.89      0.97 o 
   5  -4   7        1.57        1.21      1.30 o 
   6  -4   7       13.01        9.44      2.35 o 
  -6  -3   7        0.79       -0.54      2.64 o 
  -5  -3   7        5.06        8.08      1.71 o 
  -4  -3   7        1.01       -0.02      1.15 o 
  -3  -3   7     5168.29     4815.70     31.92 o 
  -2  -3   7       46.66       53.27      1.44 o 
  -1  -3   7        9.52        2.65      0.71 o 
   0  -3   7       13.88        9.70      0.63 o 
   1  -3   7      339.63      439.26      3.36 o 
   2  -3   7       16.65       24.11      0.83 o 
   3  -3   7     1420.83     1499.90     11.22 o 
   4  -3   7        0.69        0.42      0.94 o 
   5  -3   7       32.68       29.85      1.87 o 
   6  -3   7        0.65        0.25      2.64 o 
  -6  -2   7       17.51       16.71      4.77 o 
  -5  -2   7        9.84        9.15      1.45 o 
  -4  -2   7      157.16      145.54      2.86 o 
  -3  -2   7      199.05      188.17      2.99 o 
  -2  -2   7     1491.91     1351.97     10.20 o 
  -1  -2   7        7.12       12.47      0.79 o 
   0  -2   7      194.71      193.23      1.98 o 
   1  -2   7        3.29        4.32      0.54 o 
   2  -2   7      836.55      926.94      6.85 o 
   3  -2   7      212.91      237.26      2.92 o 
   4  -2   7        0.23        0.83      0.84 o 
   5  -2   7        3.02        0.38      1.30 o 
   6  -2   7       23.39       20.55      4.21 o 
  -6  -1   7       12.93       11.15      3.02 o 
  -5  -1   7        0.46        0.13      1.18 o 
  -4  -1   7      241.75      222.56      3.58 o 
  -3  -1   7       36.45       48.31      1.69 o 
  -2  -1   7     7644.70     7163.97     45.84 o 
  -1  -1   7        0.30       -0.37      0.58 o 
   0  -1   7      218.88      223.99      2.21 o 
   1  -1   7        2.49        1.48      0.52 o 
   2  -1   7     4254.14     4644.13     31.74 o 
   3  -1   7      100.32      102.67      2.05 o 
   4  -1   7        2.53        5.56      0.97 o 
   5  -1   7        6.07        6.30      1.54 o 
   6  -1   7       70.72       72.24      4.33 o 
  -6   0   7        0.38        0.90      2.13 o 
  -5   0   7        0.64        0.84      1.11 o 
  -4   0   7       32.76       30.14      1.66 o 
  -3   0   7     1116.69     1095.10      8.89 o 
  -2   0   7     1668.82     1609.37     13.33 o 
  -1   0   7      330.20      321.67      3.06 o 
   0   0   7        0.97        1.25      0.49 o 
   1   0   7      574.96      558.00      4.33 o 
   2   0   7     1936.05     1998.88     13.75 o 
   3   0   7      619.13      572.43      5.59 o 
   4   0   7       41.40       39.69      1.72 o 
   5   0   7        7.64        9.28      1.80 o 
   6   0   7       86.93       75.06     12.70 o 
  -6   1   7        4.56        5.94      2.35 o 
  -5   1   7        8.52        4.26      1.41 o 
  -4   1   7       20.89       18.42      1.41 o 
  -3   1   7     4100.22     4050.67     28.52 o 
  -2   1   7      558.68      600.14      5.63 o 
  -1   1   7     1400.04     1361.53     11.38 o 
   0   1   7       33.15       38.16      0.95 o 
   1   1   7      371.96      415.56      3.66 o 
   2   1   7     1052.76     1066.04      7.92 o 
   3   1   7      580.41      561.24      5.28 o 
   4   1   7       17.95       18.57      1.33 o 
   5   1   7       65.43       69.65      3.04 o 
   6   1   7       39.06       37.93      6.65 o 
  -6   2   7       35.09       34.28      2.36 o 
  -5   2   7        2.95        3.32      1.69 o 
  -4   2   7       53.90       57.52      1.84 o 
  -3   2   7     1491.00     1471.81     11.46 o 
  -2   2   7      952.81     1046.22      8.36 o 
  -1   2   7      509.97      541.60      4.77 o 
   0   2   7      234.11      265.22      3.02 o 
   1   2   7      263.49      257.93      2.89 o 
   2   2   7     1070.06     1036.54      7.85 o 
   3   2   7      471.41      434.98      4.27 o 
   4   2   7        3.68        6.78      1.17 o 
   5   2   7       13.95       13.54      1.58 o 
   6   2   7        5.59       -2.31      3.29 o 
  -6   3   7       53.85       50.90      2.58 o 
  -5   3   7        1.39        1.16      1.41 o 
  -4   3   7       80.28       76.23      2.36 o 
  -3   3   7      741.63      704.18      5.97 o 
  -2   3   7     2167.61     2216.48     16.85 o 
  -1   3   7      132.53      138.44      2.13 o 
   0   3   7       25.86       29.26      1.26 o 
   1   3   7      189.86      189.55      2.49 o 
   2   3   7      221.66      213.00      2.99 o 
   3   3   7      523.66      516.54      5.19 o 
   4   3   7       55.43       66.13      2.54 o 
   5   3   7        0.61        0.79      1.30 o 
   6   3   7        6.87       11.59      4.27 o 
  -6   4   7       45.85       50.26      3.70 o 
  -5   4   7        8.54        7.67      1.48 o 
  -4   4   7       52.96       57.11      1.80 o 
  -3   4   7      218.57      264.54      2.89 o 
  -2   4   7      785.82      829.05      6.32 o 
  -1   4   7       92.59       67.06      1.55 o 
   0   4   7      195.80      183.35      2.39 o 
   1   4   7        9.68        7.31      0.88 o 
   2   4   7       44.36       37.44      1.51 o 
   3   4   7      240.22      233.29      3.54 o 
   4   4   7       92.77       93.27      2.90 o 
   5   4   7        0.23       -1.09      1.44 o 
   6   4   7        8.24       13.67      2.46 o 
  -6   5   7       13.06        9.51      3.90 o 
  -5   5   7        0.01        1.04      1.78 o 
  -4   5   7        0.36       -0.95      0.95 o 
  -3   5   7      271.31      282.18      3.17 o 
  -2   5   7      535.41      533.09      4.56 o 
  -1   5   7      182.26      183.01      2.25 o 
   0   5   7      337.12      335.43      3.27 o 
   1   5   7       14.17       15.01      1.03 o 
   2   5   7      425.95      417.30      4.55 o 
   3   5   7       10.64        5.19      1.19 o 
   4   5   7        0.74        0.50      1.04 o 
   5   5   7        7.51       10.80      2.82 o 
   6   5   7       25.55       34.64      4.35 o 
  -6   6   7       15.61       15.11      4.26 o 
  -5   6   7       10.87       10.30      2.77 o 
  -4   6   7        2.24       -0.94      1.43 o 
  -3   6   7      179.88      193.25      2.60 o 
  -2   6   7      174.68      209.13      2.64 o 
  -1   6   7       96.81      108.95      1.90 o 
   0   6   7       41.60       39.14      1.16 o 
   1   6   7        3.14        3.10      0.80 o 
   2   6   7      495.46      481.99      4.86 o 
   3   6   7        0.11        0.41      1.05 o 
   4   6   7       72.62       66.11      2.84 o 
   5   6   7        7.53        9.53      2.93 o 
   6   6   7       29.48       29.26      4.25 o 
  -6   7   7       14.75        7.99      4.68 o 
  -5   7   7        4.49       10.27      3.55 o 
  -4   7   7       16.14       15.12      1.68 o 
  -3   7   7      230.44      215.57      3.25 o 
  -2   7   7      175.78      181.42      2.87 o 
  -1   7   7       62.97       60.62      1.57 o 
   0   7   7       46.40       49.33      1.37 o 
   1   7   7       56.71       52.63      1.57 o 
   2   7   7       15.16       16.74      1.27 o 
   3   7   7      228.63      220.34      3.69 o 
   4   7   7        0.11       -0.43      1.65 o 
   5   7   7        4.29        6.03      2.82 o 
  -6   8   7       38.47       42.85      5.68 o 
  -5   8   7        1.19        7.30      3.90 o 
  -4   8   7       70.62       82.57      3.17 o 
  -3   8   7      125.99      139.28      2.73 o 
  -2   8   7      286.39      299.20      3.62 o 
  -1   8   7       36.46       35.12      1.65 o 
   0   8   7      234.83      237.41      2.83 o 
   1   8   7       31.00       30.47      1.34 o 
   2   8   7       57.22       50.32      2.01 o 
   3   8   7      121.71      110.34      4.51 o 
   4   8   7        9.11       12.01      2.38 o 
   5   8   7        3.44       -0.65      3.29 o 
  -5   9   7        2.55        4.69      3.26 o 
  -4   9   7       83.40       72.61      3.45 o 
  -3   9   7       23.49       27.99      2.02 o 
  -2   9   7      830.92      834.39      7.43 o 
  -1   9   7       15.80       15.15      1.25 o 
   0   9   7      271.78      246.55      3.49 o 
   1   9   7        1.42        2.83      1.13 o 
   2   9   7      544.54      519.08      6.84 o 
   3   9   7        0.33       -1.63      1.63 o 
   4   9   7       51.64       45.23      3.49 o 
   5   9   7        0.48        3.52      3.64 o 
  -5  10   7       18.52       20.05      3.84 o 
  -4  10   7        3.53        4.94      2.14 o 
  -3  10   7       34.24       41.93      2.34 o 
  -2  10   7       42.52       41.96      1.88 o 
  -1  10   7       86.30       80.56      2.15 o 
   0  10   7       34.64       36.04      1.73 o 
   1  10   7       38.49       36.96      1.92 o 
   2  10   7        0.73        0.56      1.54 o 
   3  10   7        0.00        1.55      2.06 o 
   4  10   7        4.00        4.84      2.27 o 
  -5  11   7       92.01       81.51      5.72 o 
  -4  11   7        4.21        7.92      3.27 o 
  -3  11   7      238.11      236.98      4.87 o 
  -2  11   7       11.56       12.22      1.58 o 
  -1  11   7      290.47      291.58      4.68 o 
   0  11   7        0.97        1.48      1.49 o 
   1  11   7      174.68      157.76      6.91 o 
   2  11   7        0.09       -1.07      1.66 o 
   3  11   7       82.64       75.30      4.01 o 
   4  11   7        0.03       -1.58      2.20 o 
  -4  12   7        0.16        2.57      2.77 o 
  -3  12   7        2.26        0.90      1.95 o 
  -2  12   7        5.82        5.19      1.68 o 
  -1  12   7        5.09        6.10      1.54 o 
   0  12   7        4.87        4.00      1.95 o 
   1  12   7       45.53       46.34      3.41 o 
   2  12   7        2.82        1.87      3.29 o 
   3  12   7       10.47       11.56      2.54 o 
   4  12   7        0.79        0.80      3.77 o 
  -3  13   7        9.07        9.70      2.27 o 
  -2  13   7       36.57       33.11      3.18 o 
  -1  13   7        2.86        1.50      1.68 o 
   0  13   7       11.01       12.78      3.11 o 
   1  13   7        0.14       -1.54      2.82 o 
   2  13   7       17.03       15.93      3.99 o 
   3  13   7        0.35        5.07      4.19 o 
  -3  14   7       10.12        9.57      2.85 o 
  -2  14   7        2.87        1.68      1.96 o 
  -1  14   7        7.21        7.77      2.45 o 
   0  14   7       15.16       20.34      3.26 o 
   1  14   7        0.01       -2.94      2.94 o 
   2  14   7       11.15        4.66      3.78 o 
  -2  15   7        0.41        1.24      2.60 o 
  -1  15   7        0.30        3.03      2.97 o 
   0  15   7        2.36        0.56      2.73 o 
   1  15   7        0.56        1.75      3.43 o 
  -1 -15   8       41.41       42.98      3.00 o 
   0 -15   8       26.13       25.12      6.90 o 
   1 -15   8      119.58      118.42     18.22 o 
  -2 -14   8       58.39       67.47      2.85 o 
  -1 -14   8        2.48       -1.95      1.95 o 
   0 -14   8       22.75       20.69      6.40 o 
   1 -14   8       54.06       55.16      9.85 o 
   2 -14   8       74.47       63.54      9.85 o 
  -3 -13   8      102.62      117.07      4.94 o 
  -2 -13   8       46.69       56.68      3.01 o 
  -1 -13   8        0.01       -1.56      2.16 o 
   1 -13   8       18.60       26.10      7.88 o 
   2 -13   8       98.76       80.28     10.34 o 
   3 -13   8        1.95        7.88      6.40 o 
  -4 -12   8       10.69        4.39      3.15 o 
  -3 -12   8        3.69        6.85      1.82 o 
  -2 -12   8       21.45       21.74      1.67 o 
  -1 -12   8        2.16       -1.85      1.85 o 
   1 -12   8        4.74       -1.48      4.43 o 
   2 -12   8      217.68      216.22     15.27 o 
   3 -12   8        4.35        3.45      5.42 o 
   4 -12   8        1.42        2.46      5.91 o 
  -4 -11   8       15.68       14.41      3.11 o 
  -3 -11   8        9.48       11.06      1.56 o 
  -2 -11   8       45.66       51.00      2.43 o 
  -1 -11   8       79.60       61.94      3.32 o 
   0 -11   8       15.44       14.03      2.64 o 
   1 -11   8        0.66        0.99      4.43 o 
   2 -11   8      109.36       99.00     10.34 o 
   3 -11   8        0.09        0.99      4.93 o 
   4 -11   8        0.67        9.36      5.91 o 
  -5 -10   8        6.88        9.58      3.65 o 
  -4 -10   8        1.82        2.59      2.52 o 
  -3 -10   8      197.20      179.08      3.73 o 
  -2 -10   8        1.64        3.46      1.24 o 
  -1 -10   8       61.94       72.14      2.18 o 
   0 -10   8        0.09       -2.15      2.15 o 
   1 -10   8      166.65      144.80     11.82 o 
   2 -10   8       11.59        8.87      4.93 o 
   3 -10   8      339.44      279.26     16.25 o 
   4 -10   8        0.84       -1.97      4.93 o 
  -5  -9   8        4.96        2.87      2.81 o 
  -4  -9   8        0.13        0.60      2.34 o 
  -3  -9   8      212.62      198.44      3.85 o 
  -2  -9   8        5.43        7.93      1.42 o 
  -1  -9   8       12.77       11.70      1.22 o 
   0  -9   8       61.35       53.18      6.40 o 
   1  -9   8      120.77      109.83     10.34 o 
   2  -9   8       51.67       52.70      7.39 o 
   3  -9   8       97.30       73.88      8.37 o 
   4  -9   8        5.76        3.66      3.69 o 
   5  -9   8        8.15        5.59      1.51 o 
  -5  -8   8        0.08       -1.59      2.68 o 
  -4  -8   8      141.93      122.09      5.60 o 
  -3  -8   8        0.90        1.04      1.15 o 
  -2  -8   8      977.09      900.48     11.03 o 
  -1  -8   8        3.26        2.59      1.01 o 
   0  -8   8       25.99       27.07      2.14 o 
   1  -8   8        2.05        3.45      3.94 o 
   2  -8   8     2402.37     2288.29     61.57 o 
   3  -8   8        0.36        1.40      2.46 o 
   4  -8   8       29.73       27.50      2.64 o 
   5  -8   8        0.24       -0.33      1.35 o 
  -6  -7   8       14.44       16.51      3.84 o 
  -5  -7   8       10.35        3.26      2.06 o 
  -4  -7   8       23.33       21.24      2.73 o 
  -3  -7   8      295.68      273.95      3.66 o 
  -2  -7   8       35.36       29.30      1.63 o 
  -1  -7   8       87.42       94.33      1.82 o 
   0  -7   8       11.15       10.02      1.20 o 
   1  -7   8      128.95      134.82      5.00 o 
   2  -7   8        1.37        0.66      1.76 o 
   3  -7   8       45.08       44.24      2.82 o 
   4  -7   8        3.43        1.43      1.03 o 
   5  -7   8        1.00        0.68      1.27 o 
  -6  -6   8        0.01       -1.84      2.50 o 
  -5  -6   8        0.33       -1.20      1.90 o 
  -4  -6   8       17.62       19.89      2.19 o 
  -3  -6   8     2488.28     2341.12     16.76 o 
  -2  -6   8       69.81       61.00      1.81 o 
  -1  -6   8        0.27       -0.74      0.74 o 
   0  -6   8       80.92       55.28      2.14 o 
   1  -6   8      609.92      539.41      7.16 o 
   2  -6   8       20.75       29.06      1.37 o 
   3  -6   8      705.40      634.00      7.10 o 
   4  -6   8        0.44        0.09      1.04 o 
   5  -6   8       33.88       19.25      1.77 o 
  -6  -5   8       25.66       18.68      3.10 o 
  -5  -5   8        9.83        6.58      2.14 o 
  -4  -5   8      184.51      162.56      3.80 o 
  -3  -5   8      106.92      117.07      2.44 o 
  -2  -5   8      477.45      449.51      4.70 o 
  -1  -5   8      128.98      129.22      2.07 o 
   0  -5   8      380.93      396.44      3.40 o 
   1  -5   8      163.18      150.69      3.14 o 
   2  -5   8       15.68       26.26      1.54 o 
   3  -5   8       62.09       56.66      1.67 o 
   4  -5   8       12.27       10.10      1.22 o 
   5  -5   8       16.40       16.88      1.72 o 
   6  -5   8        1.93        2.42      2.16 o 
  -6  -4   8       48.34       57.83      5.62 o 
  -5  -4   8        0.60        0.39      1.61 o 
  -4  -4   8      146.57      161.09      3.73 o 
  -3  -4   8       14.39       12.98      1.06 o 
  -2  -4   8     1372.20     1360.96     11.61 o 
  -1  -4   8       61.76       49.09      1.52 o 
   0  -4   8     1473.44     1652.13     11.30 o 
   1  -4   8       24.79       21.78      0.89 o 
   2  -4   8     1801.87     1619.29     10.65 o 
   3  -4   8        2.25        1.83      0.85 o 
   4  -4   8       77.18       74.58      2.34 o 
   5  -4   8        0.31        1.43      1.31 o 
   6  -4   8       37.17       38.51      3.93 o 
  -6  -3   8        5.10        2.88      2.93 o 
  -5  -3   8       12.15        9.37      1.81 o 
  -4  -3   8       34.62       32.45      2.11 o 
  -3  -3   8       38.27       30.85      1.42 o 
  -2  -3   8      204.02      215.12      2.95 o 
  -1  -3   8      395.88      390.95      4.19 o 
   0  -3   8      106.43      118.85      1.60 o 
   1  -3   8        0.21        0.27      0.51 o 
   2  -3   8      316.86      320.18      3.20 o 
   3  -3   8       85.14       86.17      1.98 o 
   4  -3   8       26.87       29.60      1.55 o 
   5  -3   8        9.68       12.18      1.72 o 
   6  -3   8        1.80       -2.53      2.53 o 
  -6  -2   8        3.15        2.71      3.69 o 
  -5  -2   8        7.53        6.18      1.61 o 
  -4  -2   8        8.04        5.23      1.26 o 
  -3  -2   8     1940.50     1964.25     15.53 o 
  -2  -2   8       65.65       59.85      1.54 o 
  -1  -2   8        1.33        3.54      0.76 o 
   0  -2   8       15.07       12.69      0.75 o 
   1  -2   8      521.68      482.29      4.23 o 
   2  -2   8       83.03       92.43      1.64 o 
   3  -2   8     1084.74     1036.44      8.37 o 
   4  -2   8        2.10        2.30      0.94 o 
   5  -2   8       16.42       22.05      2.19 o 
   6  -2   8       18.82       17.71      4.07 o 
  -6  -1   8       27.64       30.92      3.98 o 
  -5  -1   8        7.00        4.50      1.39 o 
  -4  -1   8       41.74       43.52      1.89 o 
  -3  -1   8      278.31      282.17      4.61 o 
  -2  -1   8      359.46      348.86      3.53 o 
  -1  -1   8        7.30        8.61      0.78 o 
   0  -1   8        5.44        6.12      0.66 o 
   1  -1   8      135.92      144.96      1.99 o 
   2  -1   8     1013.93     1041.11      8.21 o 
   3  -1   8      449.89      429.19      4.39 o 
   4  -1   8       69.62       81.84      2.12 o 
   5  -1   8       13.29       15.92      2.06 o 
   6  -1   8      108.03      108.59     11.43 o 
  -6   0   8      137.05      135.79      8.05 o 
  -5   0   8        1.84        2.30      1.35 o 
  -4   0   8      294.08      299.32      4.18 o 
  -3   0   8      247.66      237.97      3.64 o 
  -2   0   8     3241.77     3232.44     32.72 o 
  -1   0   8      171.55      156.39      2.15 o 
   0   0   8      106.02       89.90      1.47 o 
   1   0   8      200.59      210.26      2.45 o 
   2   0   8     2679.85     2668.19     18.11 o 
   3   0   8      253.89      252.08      3.26 o 
   4   0   8      190.36      206.47      3.18 o 
   5   0   8       15.31       16.14      2.15 o 
   6   0   8      122.64      125.79      9.80 o 
  -6   1   8       34.47       36.87      3.30 o 
  -5   1   8       51.91       55.42      2.80 o 
  -4   1   8      119.64      116.06      2.77 o 
  -3   1   8      897.43      851.71      8.29 o 
  -2   1   8     1490.04     1470.30     11.82 o 
  -1   1   8      333.13      328.02      3.65 o 
   0   1   8      257.76      252.79      2.46 o 
   1   1   8      306.96      333.25      3.01 o 
   2   1   8     1814.96     1853.85     12.99 o 
   3   1   8      273.66      267.35      3.35 o 
   4   1   8      245.67      252.28      3.80 o 
   5   1   8        0.98        1.10      1.66 o 
   6   1   8      161.42      167.26      8.88 o 
  -6   2   8       20.39       17.74      2.51 o 
  -5   2   8       13.70       15.67      1.70 o 
  -4   2   8       49.10       48.70      1.71 o 
  -3   2   8      742.37      783.06      7.36 o 
  -2   2   8      825.01      815.72      7.40 o 
  -1   2   8       76.25       76.76      1.75 o 
   0   2   8      100.62      101.98      2.02 o 
   1   2   8       68.99       63.68      1.50 o 
   2   2   8      830.64      831.77      6.69 o 
   3   2   8      142.13      135.81      2.36 o 
   4   2   8       35.25       31.12      1.88 o 
   5   2   8        5.08        8.17      1.56 o 
   6   2   8       67.54       64.84      6.09 o 
  -6   3   8       49.54       43.64      3.66 o 
  -5   3   8       26.26       30.16      2.16 o 
  -4   3   8       69.84       58.75      1.94 o 
  -3   3   8      462.90      438.75      4.67 o 
  -2   3   8      665.54      620.85      5.69 o 
  -1   3   8      289.85      258.82      3.12 o 
   0   3   8       16.44       15.51      1.04 o 
   1   3   8      241.11      230.00      3.28 o 
   2   3   8       76.36       71.58      1.98 o 
   3   3   8      179.92      165.18      3.09 o 
   4   3   8       47.87       49.41      2.25 o 
   5   3   8       45.30       51.88      2.95 o 
   6   3   8        1.16        0.33      3.22 o 
  -6   4   8        9.35        4.46      1.83 o 
  -5   4   8        6.72        3.73      1.68 o 
  -4   4   8        2.24        1.09      1.34 o 
  -3   4   8      160.33      154.63      2.77 o 
  -2   4   8        4.35        6.58      0.98 o 
  -1   4   8       46.89       43.48      1.66 o 
   0   4   8      205.40      203.65      2.65 o 
   1   4   8      118.68      119.15      2.30 o 
   2   4   8        1.85        3.37      0.98 o 
   3   4   8      139.86      139.84      2.90 o 
   4   4   8        2.57       -0.48      1.17 o 
   5   4   8       27.33       26.45      3.09 o 
   6   4   8        0.16       -0.91      2.11 o 
  -6   5   8        3.34       -3.55      3.55 o 
  -5   5   8        4.70        2.89      1.63 o 
  -4   5   8        9.73        9.15      1.68 o 
  -3   5   8      160.70      148.42      2.60 o 
  -2   5   8       20.18       22.42      1.18 o 
  -1   5   8      172.16      162.71      2.30 o 
   0   5   8      123.01      135.16      2.26 o 
   1   5   8       29.50       30.74      1.36 o 
   2   5   8       52.08       55.64      1.86 o 
   3   5   8       12.33       10.57      1.31 o 
   4   5   8       10.66        9.34      1.48 o 
   5   5   8       11.70       16.68      3.21 o 
   6   5   8        0.72        0.84      3.21 o 
  -6   6   8       30.01       29.76      5.09 o 
  -5   6   8        1.99        4.16      3.43 o 
  -4   6   8        6.45        8.68      1.84 o 
  -3   6   8        0.06        0.16      0.99 o 
  -2   6   8        1.63        5.90      0.93 o 
  -1   6   8       22.92       19.94      1.12 o 
   0   6   8       21.97       20.71      1.10 o 
   1   6   8        8.45        6.05      0.70 o 
   2   6   8      155.11      159.26      2.93 o 
   3   6   8        0.15       -0.82      1.00 o 
   4   6   8       51.68       51.68      3.45 o 
   5   6   8        0.28        0.16      2.56 o 
  -6   7   8       31.36       13.93      4.93 o 
  -5   7   8        0.63        8.28      3.78 o 
  -4   7   8       40.30       32.62      3.04 o 
  -3   7   8       63.27       64.95      2.38 o 
  -2   7   8      492.58      483.72      4.54 o 
  -1   7   8       79.09       85.48      1.84 o 
   0   7   8      278.32      279.70      2.98 o 
   1   7   8       34.98       37.05      1.46 o 
   2   7   8      219.18      221.45      3.49 o 
   3   7   8       54.02       48.99      2.15 o 
   4   7   8        7.18        7.97      2.33 o 
   5   7   8        0.06       -3.24      3.29 o 
  -5   8   8       10.98        9.98      3.90 o 
  -4   8   8        3.74        4.53      2.90 o 
  -3   8   8        0.33        0.96      1.54 o 
  -2   8   8        9.41       11.05      1.17 o 
  -1   8   8        0.18       -0.73      0.85 o 
   0   8   8       31.86       32.98      1.38 o 
   1   8   8       93.80       92.29      2.26 o 
   2   8   8        4.77        5.66      1.39 o 
   3   8   8       94.19       99.83      3.59 o 
   4   8   8        0.77        4.24      2.45 o 
   5   8   8       95.95      109.05      8.18 o 
  -5   9   8        9.97        9.89      4.26 o 
  -4   9   8       11.83       13.25      4.19 o 
  -3   9   8       89.75       82.09      3.56 o 
  -2   9   8        8.45       12.13      1.28 o 
  -1   9   8      150.66      153.84      2.78 o 
   0   9   8        5.63        3.86      0.98 o 
   1   9   8       67.04       68.28      2.47 o 
   2   9   8        9.90        7.23      1.83 o 
   3   9   8       33.30       27.62      2.61 o 
   4   9   8        0.00        2.33      2.29 o 
   5   9   8        1.93        7.63      4.18 o 
  -5  10   8       12.51       19.88      4.62 o 
  -4  10   8       14.85       19.11      3.50 o 
  -3  10   8       23.59       29.56      2.55 o 
  -2  10   8        2.41        3.80      1.95 o 
  -1  10   8       65.64       66.18      2.65 o 
   0  10   8       50.81       40.80      2.30 o 
   1  10   8       21.60       21.91      1.96 o 
   2  10   8       46.88       45.04      3.52 o 
   3  10   8        1.06        1.66      1.82 o 
   4  10   8       26.59       24.78      3.05 o 
  -4  11   8        2.74        0.67      4.45 o 
  -3  11   8        7.35        6.88      2.50 o 
  -2  11   8        4.70        0.88      1.83 o 
  -1  11   8        0.17       -1.44      1.44 o 
   0  11   8        3.84        3.43      1.81 o 
   1  11   8        0.69       -1.88      1.88 o 
   2  11   8        8.36        5.81      1.92 o 
   3  11   8        8.00        4.28      1.99 o 
   4  11   8        0.05       -0.52      2.33 o 
  -4  12   8        6.84        2.10      3.15 o 
  -3  12   8        1.12        6.42      2.93 o 
  -2  12   8        9.77        9.60      2.24 o 
  -1  12   8        8.11       11.42      2.07 o 
   0  12   8        9.96       10.05      2.50 o 
   1  12   8       34.26       29.91      4.49 o 
   2  12   8        0.85       -0.10      2.59 o 
   3  12   8        7.72       10.91      2.50 o 
  -3  13   8        0.22       -2.79      5.03 o 
  -2  13   8        0.91        3.73      2.73 o 
  -1  13   8        1.44        1.41      2.43 o 
   0  13   8        7.99        7.59      2.48 o 
   1  13   8        0.57        0.44      3.08 o 
   2  13   8       18.37       25.90      4.53 o 
   3  13   8        7.69       12.13      5.17 o 
  -2  14   8        6.63       10.53      4.02 o 
  -1  14   8        0.18       -2.68      2.68 o 
   0  14   8       44.99       48.31      5.32 o 
   1  14   8        1.63       -1.11      3.43 o 
   2  14   8       30.10       41.72      5.54 o 
  -1  15   8        8.07        4.92      3.39 o 
   0  15   8        7.77       12.90      4.26 o 
   0 -15   9       11.43        8.37      5.91 o 
  -2 -14   9       43.08       42.15      2.66 o 
  -1 -14   9       52.87       46.53      2.84 o 
   0 -14   9        3.28       -4.43      4.43 o 
   1 -14   9      131.84       99.98     12.31 o 
   2 -14   9       71.74       66.49     10.34 o 
  -3 -13   9       82.73       91.98      6.04 o 
  -2 -13   9       99.74      108.24      3.78 o 
  -1 -13   9       10.60        9.82      1.87 o 
   1 -13   9       40.10       41.86      9.36 o 
   2 -13   9       26.01       49.25      9.36 o 
   3 -13   9        8.15        2.96      6.40 o 
  -3 -12   9       10.12        5.50      2.21 o 
  -2 -12   9      119.36      113.96      3.44 o 
  -1 -12   9       19.87       17.84      1.86 o 
   0 -12   9        3.50        3.94      2.96 o 
   1 -12   9        0.00        1.48      4.93 o 
   2 -12   9      100.59       88.16     11.33 o 
   3 -12   9        2.28       -4.93      4.93 o 
  -4 -11   9       44.94       37.64      4.15 o 
  -3 -11   9       36.39       42.41      2.80 o 
  -2 -11   9      154.72      162.02      3.76 o 
  -1 -11   9       23.92       29.49      1.49 o 
   0 -11   9        1.17       -2.07      2.46 o 
   1 -11   9        7.94        0.49      4.93 o 
   2 -11   9      311.75      278.77     16.25 o 
   3 -11   9        0.27        6.90      5.42 o 
   4 -11   9        0.82        0.99      5.42 o 
  -4 -10   9        0.67        3.88      2.59 o 
  -3 -10   9       57.55       60.30      2.51 o 
  -2 -10   9       33.20       34.90      1.93 o 
  -1 -10   9       39.54       40.79      1.76 o 
   0 -10   9        6.46        5.81      2.46 o 
   1 -10   9        0.72       -0.99      4.43 o 
   2 -10   9       53.25       49.25      7.88 o 
   3 -10   9        0.76       10.84      5.42 o 
   4 -10   9        3.60        3.97      2.91 o 
  -5  -9   9       12.42       12.85      3.51 o 
  -4  -9   9       18.50       17.16      3.00 o 
  -3  -9   9      841.30      801.36      8.30 o 
  -2  -9   9       82.56       93.13      2.42 o 
  -1  -9   9      236.76      217.90      3.46 o 
   0  -9   9       79.05       75.36      4.83 o 
   1  -9   9     1066.06      965.35     31.52 o 
   2  -9   9        1.35        1.48      4.43 o 
   3  -9   9      751.83      658.02     25.61 o 
   4  -9   9        0.03        0.49      2.53 o 
   5  -9   9       69.73       62.74      2.69 o 
  -5  -8   9       18.90       20.97      3.57 o 
  -4  -8   9        0.65       -2.36      2.36 o 
  -3  -8   9      120.93      126.40      3.05 o 
  -2  -8   9        4.20        6.43      1.20 o 
  -1  -8   9      231.72      235.51      3.70 o 
   0  -8   9      102.76      103.01      5.55 o 
   1  -8   9      166.50      151.70      9.36 o 
   2  -8   9        0.27        2.16      2.09 o 
   3  -8   9       18.23       18.18      2.91 o 
   4  -8   9       46.73       48.93      2.00 o 
   5  -8   9        1.94        2.42      1.72 o 
  -5  -7   9        7.40        5.65      2.08 o 
  -4  -7   9      500.69      471.63      8.99 o 
  -3  -7   9       47.86       51.49      2.03 o 
  -2  -7   9     2244.42     2131.31     16.41 o 
  -1  -7   9      166.16      159.93      2.61 o 
   0  -7   9      366.80      335.99      4.79 o 
   1  -7   9       33.39       34.40      1.75 o 
   2  -7   9     2690.32     2586.42     34.95 o 
   3  -7   9        0.55        2.39      2.36 o 
   4  -7   9      131.26      119.11      2.84 o 
   5  -7   9        0.35        0.01      1.41 o 
  -6  -6   9       16.03        8.37      2.56 o 
  -5  -6   9        2.47       -0.40      2.75 o 
  -4  -6   9       12.61       12.93      2.33 o 
  -3  -6   9       63.24       67.38      2.08 o 
  -2  -6   9       13.31       19.06      1.35 o 
  -1  -6   9        0.59       -0.64      0.80 o 
   0  -6   9      179.37      156.74      2.25 o 
   1  -6   9        7.28        3.37      1.14 o 
   2  -6   9       17.17       18.09      1.35 o 
   3  -6   9        0.39       -0.09      1.00 o 
   4  -6   9        1.07       -0.41      1.20 o 
   5  -6   9        6.99        8.88      1.64 o 
  -6  -5   9        0.13       -2.26      2.26 o 
  -5  -5   9        3.01        8.17      2.14 o 
  -4  -5   9        9.78        8.51      1.77 o 
  -3  -5   9     1049.50      973.66      8.48 o 
  -2  -5   9       72.42       71.19      2.56 o 
  -1  -5   9        1.89        3.05      0.94 o 
   0  -5   9      157.93      138.76      1.92 o 
   1  -5   9       86.26      100.45      1.74 o 
   2  -5   9       10.74       10.52      0.90 o 
   3  -5   9      156.87      138.72      2.51 o 
   4  -5   9        0.02       -0.76      1.16 o 
   5  -5   9        6.99        3.31      1.54 o 
  -6  -4   9        3.44       -0.72      2.54 o 
  -5  -4   9        1.38        2.72      2.05 o 
  -4  -4   9       42.72       41.45      2.46 o 
  -3  -4   9       75.77       72.20      2.03 o 
  -2  -4   9       97.19       87.18      2.34 o 
  -1  -4   9       60.62       58.87      1.74 o 
   0  -4   9      104.58       95.01      1.65 o 
   1  -4   9       17.73       17.95      0.85 o 
   2  -4   9       13.11       11.68      0.89 o 
   3  -4   9        3.79        1.09      0.98 o 
   4  -4   9        9.14        7.22      1.21 o 
   5  -4   9       11.29        5.49      1.65 o 
   6  -4   9        3.24        3.48      3.00 o 
  -6  -3   9        5.00       10.07      3.27 o 
  -5  -3   9        2.98       -0.74      1.65 o 
  -4  -3   9       21.18       14.02      1.76 o 
  -3  -3   9       34.56       30.00      1.46 o 
  -2  -3   9        1.67        1.93      0.67 o 
  -1  -3   9       93.62       84.90      1.90 o 
   0  -3   9     1458.19     1488.29     10.51 o 
   1  -3   9      106.90       94.48      1.68 o 
   2  -3   9       60.35       47.33      1.34 o 
   3  -3   9       22.14       21.75      1.32 o 
   4  -3   9       35.95       31.47      1.65 o 
   5  -3   9        1.61       -0.72      1.58 o 
   6  -3   9       11.34       17.21      3.46 o 
  -6  -2   9        0.07       -3.12      3.69 o 
  -5  -2   9        0.58       -1.14      1.81 o 
  -4  -2   9        3.50        3.81      1.27 o 
  -3  -2   9        0.14       -0.56      0.72 o 
  -2  -2   9        1.65        0.34      0.85 o 
  -1  -2   9        1.71        1.48      0.91 o 
   0  -2   9      394.00      404.86      3.70 o 
   1  -2   9       75.96       64.38      1.50 o 
   2  -2   9       20.80       16.01      0.94 o 
   3  -2   9       58.40       62.10      1.82 o 
   4  -2   9       19.61       18.68      1.42 o 
   5  -2   9       28.32       29.93      2.69 o 
   6  -2   9        5.52        4.99      2.88 o 
  -6  -1   9       12.45       16.32      4.18 o 
  -5  -1   9        2.31        4.41      1.64 o 
  -4  -1   9       18.28       17.19      1.48 o 
  -3  -1   9      202.00      214.68      3.60 o 
  -2  -1   9      100.80       95.51      2.02 o 
  -1  -1   9        0.80        0.66      0.71 o 
   0  -1   9       73.95       66.35      1.48 o 
   1  -1   9      106.96       99.61      1.79 o 
   2  -1   9      243.77      246.86      2.86 o 
   3  -1   9      192.06      171.73      2.74 o 
   4  -1   9       44.47       47.76      1.99 o 
   5  -1   9       62.46       77.55      5.19 o 
   6  -1   9       48.76       43.15      4.44 o 
  -6   0   9       87.72       82.29      5.59 o 
  -5   0   9        0.84        1.37      1.63 o 
  -4   0   9      106.50      107.73      2.75 o 
  -3   0   9       60.30       67.72      2.26 o 
  -2   0   9      519.84      520.65      6.08 o 
  -1   0   9       17.13       17.42      1.01 o 
   0   0   9      640.33      612.73      4.89 o 
   1   0   9      196.66      181.30      2.26 o 
   2   0   9      728.90      730.77      6.38 o 
   3   0   9      166.77      155.91      2.67 o 
   4   0   9      145.99      151.69      3.41 o 
   5   0   9       60.41       64.72      3.86 o 
   6   0   9      100.11       87.26      5.76 o 
  -6   1   9      193.46      211.36      6.56 o 
  -5   1   9       35.06       35.99      2.82 o 
  -4   1   9      250.71      252.84      3.86 o 
  -3   1   9      135.26      146.33      3.34 o 
  -2   1   9      870.58      893.64      8.50 o 
  -1   1   9      178.30      176.68      2.92 o 
   0   1   9      494.72      496.12      4.06 o 
   1   1   9      344.48      321.72      3.08 o 
   2   1   9      435.87      429.10      3.99 o 
   3   1   9      185.12      182.89      2.82 o 
   4   1   9      118.33      118.10      4.25 o 
   5   1   9      103.30      105.69      6.10 o 
   6   1   9       58.25       60.06      7.31 o 
  -6   2   9      122.99      121.97      5.46 o 
  -5   2   9      108.17      105.76      3.67 o 
  -4   2   9      178.55      179.49      3.55 o 
  -3   2   9      118.63      129.28      3.25 o 
  -2   2   9      455.32      476.37      5.43 o 
  -1   2   9      154.01      154.42      2.60 o 
   0   2   9      768.09      758.41      6.83 o 
   1   2   9      156.79      151.33      2.28 o 
   2   2   9      518.89      512.02      4.77 o 
   3   2   9       68.81       71.45      2.24 o 
   4   2   9      215.38      230.99      4.48 o 
   5   2   9       28.01       33.07      5.59 o 
   6   2   9       90.98       84.51      7.13 o 
  -6   3   9       67.95       57.95      4.06 o 
  -5   3   9       59.71       73.48      3.43 o 
  -4   3   9       98.54      102.57      2.96 o 
  -3   3   9      105.86      104.13      2.97 o 
  -2   3   9      267.96      274.97      3.50 o 
  -1   3   9      115.18      108.06      2.19 o 
   0   3   9      280.33      276.84      3.78 o 
   1   3   9       72.12       71.68      2.14 o 
   2   3   9       94.76       89.20      2.17 o 
   3   3   9       10.39       11.32      1.40 o 
   4   3   9       31.56       34.76      2.12 o 
   5   3   9       18.65       17.28      2.32 o 
   6   3   9       47.54       42.44     10.59 o 
  -6   4   9       21.14       18.90      2.27 o 
  -5   4   9      116.17      116.43      4.20 o 
  -4   4   9        8.33        9.23      1.68 o 
  -3   4   9       22.19       27.05      1.68 o 
  -2   4   9      107.28       99.75      2.33 o 
  -1   4   9       58.04       56.30      1.69 o 
   0   4   9      245.87      254.79      3.45 o 
   1   4   9      114.54      113.01      2.86 o 
   2   4   9       44.46       47.92      1.88 o 
   3   4   9       21.82       24.06      1.51 o 
   4   4   9        8.31        6.71      1.53 o 
   5   4   9       89.64       94.42      4.43 o 
  -6   5   9        2.26        0.80      4.14 o 
  -5   5   9      153.54      139.51      4.30 o 
  -4   5   9        0.03        0.31      1.57 o 
  -3   5   9      118.46      115.15      2.95 o 
  -2   5   9        0.68        0.51      0.69 o 
  -1   5   9      597.01      577.31      5.31 o 
   0   5   9        0.38       -0.07      0.91 o 
   1   5   9      293.11      305.32      3.94 o 
   2   5   9        0.25       -1.05      1.05 o 
   3   5   9        4.59        3.48      1.17 o 
   4   5   9        0.27        0.98      2.31 o 
   5   5   9       85.62       97.28      5.87 o 
  -6   6   9        0.05        0.28      6.16 o 
  -5   6   9        1.51        5.60      2.97 o 
  -4   6   9       16.30       13.01      1.91 o 
  -3   6   9       40.45       37.50      2.03 o 
  -2   6   9      334.77      320.63      3.79 o 
  -1   6   9      117.83      118.27      2.45 o 
   0   6   9       63.59       69.13      1.92 o 
   1   6   9       68.02       74.88      2.26 o 
   2   6   9       94.70       89.37      2.42 o 
   3   6   9        6.44        5.17      1.25 o 
   4   6   9        0.04        1.39      2.24 o 
   5   6   9        1.43        0.11      2.99 o 
  -5   7   9        0.11       -3.43      3.43 o 
  -4   7   9      241.11      245.21      7.54 o 
  -3   7   9        4.08        3.71      1.41 o 
  -2   7   9      525.02      500.14      4.82 o 
  -1   7   9        0.01       -0.91      0.91 o 
   0   7   9     1678.94     1629.09     11.67 o 
   1   7   9        1.10       -1.06      1.06 o 
   2   7   9      236.99      232.27      3.76 o 
   3   7   9        0.04       -0.78      1.58 o 
   4   7   9      145.60      143.97     11.34 o 
   5   7   9        0.16       -3.08      3.08 o 
  -5   8   9       14.25       13.63      4.26 o 
  -4   8   9       15.00       16.15      3.90 o 
  -3   8   9      169.97      172.97      5.50 o 
  -2   8   9        8.18        9.98      1.62 o 
  -1   8   9      198.55      201.74      2.99 o 
   0   8   9        8.84       10.99      1.24 o 
   1   8   9       43.21       39.30      2.06 o 
   2   8   9        0.67       -1.29      1.29 o 
   3   8   9       40.70       34.01      3.04 o 
   4   8   9        5.50        6.82      3.58 o 
   5   8   9        0.19        5.95      4.68 o 
  -5   9   9      272.87      261.46     10.87 o 
  -4   9   9        0.11        6.68      3.55 o 
  -3   9   9      258.71      264.13     10.71 o 
  -2   9   9        2.97        1.05      1.88 o 
  -1   9   9     1188.89     1121.12     10.05 o 
   0   9   9        4.94        6.47      1.54 o 
   1   9   9      809.53      793.67      9.83 o 
   2   9   9        0.65       -1.33      1.67 o 
   3   9   9       64.56       56.14      3.60 o 
   4   9   9        4.00        8.23      3.02 o 
  -4  10   9        3.40        4.75      6.16 o 
  -3  10   9        7.51       11.76      3.10 o 
  -2  10   9       36.76       26.26      2.73 o 
  -1  10   9        7.32        7.96      1.91 o 
   0  10   9        0.00        2.37      1.52 o 
   1  10   9       35.48       36.99      2.46 o 
   2  10   9        0.05       -1.82      1.82 o 
   3  10   9        7.19       10.01      2.39 o 
   4  10   9        0.40        3.02      2.90 o 
  -4  11   9       93.03       83.87      6.73 o 
  -3  11   9        0.12        1.54      2.92 o 
  -2  11   9       75.54       61.54      4.88 o 
  -1  11   9        0.01        1.42      1.91 o 
   0  11   9      381.65      364.40      7.91 o 
   1  11   9        0.84       -1.58      1.58 o 
   2  11   9       10.22        3.01      1.90 o 
   3  11   9        0.92        0.62      1.90 o 
  -3  12   9        1.92        1.83      3.55 o 
  -2  12   9        2.64        0.46      2.75 o 
  -1  12   9        1.17        3.09      3.45 o 
   0  12   9       60.21       56.13      4.32 o 
   1  12   9       15.14       18.87      4.14 o 
   2  12   9        3.21       -1.10      2.04 o 
   3  12   9       10.85       12.65      2.50 o 
  -3  13   9        0.01        0.09      4.19 o 
  -2  13   9        6.28       13.49      3.90 o 
  -1  13   9       20.18       17.09      8.13 o 
   0  13   9        5.87       12.03      4.68 o 
   1  13   9       23.89       22.55      4.49 o 
   2  13   9        2.58        6.04      3.94 o 
  -2  14   9        0.18       -0.61      3.36 o 
  -1  14   9       12.05       19.79      4.62 o 
   0  14   9        2.66        4.97      3.64 o 
   1  14   9        9.18       12.07      4.68 o 
  -1 -14  10        7.65        2.27      1.63 o 
   1 -14  10        4.98        6.40      6.90 o 
  -2 -13  10       40.75       41.25      2.68 o 
  -1 -13  10        9.37       12.52      1.85 o 
   1 -13  10       77.02       70.43     10.84 o 
   2 -13  10       21.29       20.69      7.39 o 
  -3 -12  10       31.32       37.18      3.30 o 
  -2 -12  10        2.06       -1.51      1.51 o 
  -1 -12  10        8.45        4.31      1.47 o 
   0 -12  10        2.89        5.91      3.45 o 
   1 -12  10        1.93        0.99      5.42 o 
   2 -12  10        0.12        6.40      5.91 o 
   3 -12  10        7.04        5.42      5.91 o 
  -4 -11  10       32.33       26.42      3.78 o 
  -3 -11  10        0.14       -0.57      1.94 o 
  -2 -11  10       46.43       51.23      2.35 o 
  -1 -11  10        2.33        5.06      1.24 o 
   0 -11  10        3.24        1.56      2.59 o 
   1 -11  10        7.97       11.82      6.40 o 
   2 -11  10      119.96      127.07     12.81 o 
   3 -11  10        0.18       -4.93      4.93 o 
  -4 -10  10       10.57        6.33      4.54 o 
  -3 -10  10        2.99        4.06      1.83 o 
  -2 -10  10       26.43       28.06      1.90 o 
  -1 -10  10       22.60       31.31      1.72 o 
   0 -10  10       21.80       20.50      4.19 o 
   1 -10  10       17.44       18.22      5.91 o 
   2 -10  10      157.73      165.98     13.30 o 
   3 -10  10        1.49        2.46      4.93 o 
   4 -10  10       11.16       11.28      3.45 o 
  -4  -9  10        0.00       -2.16      2.34 o 
  -3  -9  10       14.80       14.51      2.03 o 
  -2  -9  10        0.34        0.48      1.12 o 
  -1  -9  10      116.48      116.21      2.83 o 
   0  -9  10        4.53        5.17      1.30 o 
   1  -9  10        6.34        1.62      4.43 o 
   2  -9  10       48.05       37.92      6.90 o 
   3  -9  10        8.91        8.07      2.53 o 
   4  -9  10        1.77        0.36      2.07 o 
  -5  -8  10       90.33       90.87      5.82 o 
  -4  -8  10        6.39        7.77      2.64 o 
  -3  -8  10      695.40      635.03      8.29 o 
  -2  -8  10       61.64       68.29      2.30 o 
  -1  -8  10      504.17      478.20      7.70 o 
   0  -8  10       70.15       73.84      2.83 o 
   1  -8  10      993.49      953.03     23.40 o 
   2  -8  10       24.20       26.09      3.19 o 
   3  -8  10      725.17      688.65     15.47 o 
   4  -8  10        0.31        2.17      1.46 o 
   5  -8  10      204.88      243.64      5.47 o 
  -5  -7  10       10.54       18.45      3.57 o 
  -4  -7  10       33.98       30.88      3.51 o 
  -3  -7  10       12.94       12.80      1.68 o 
  -2  -7  10       92.26       95.78      2.53 o 
  -1  -7  10        6.03        6.67      1.02 o 
   0  -7  10      589.17      547.14      5.84 o 
   1  -7  10      181.46      165.29      3.59 o 
   2  -7  10       31.82       32.65      2.27 o 
   3  -7  10      154.31      147.74      3.13 o 
   4  -7  10       27.65       24.31      2.02 o 
   5  -7  10       26.91       25.74      2.17 o 
  -5  -6  10        5.86        1.06      2.03 o 
  -4  -6  10      667.37      615.61     10.66 o 
  -3  -6  10       60.33       58.75      2.44 o 
  -2  -6  10     2001.75     1979.21     15.50 o 
  -1  -6  10      164.88      167.43      2.69 o 
   0  -6  10     1393.27     1376.35     12.37 o 
   1  -6  10       90.71       81.72      2.11 o 
   2  -6  10     1472.04     1461.26     12.93 o 
   3  -6  10        3.36        2.47      0.95 o 
   4  -6  10      345.39      360.61      6.63 o 
   5  -6  10        6.34        6.41      1.65 o 
  -5  -5  10       54.39       46.12      3.20 o 
  -4  -5  10       10.36       11.72      1.92 o 
  -3  -5  10       16.09       13.97      1.59 o 
  -2  -5  10      131.91      122.35      2.67 o 
  -1  -5  10      474.04      462.06      5.02 o 
   0  -5  10       59.91       54.39      1.51 o 
   1  -5  10      239.78      230.17      3.06 o 
   2  -5  10      369.12      388.65      4.37 o 
   3  -5  10       16.63       19.70      1.33 o 
   4  -5  10       63.80       60.83      2.50 o 
   5  -5  10       18.16       12.90      1.84 o 
  -6  -4  10        3.15        1.80      2.98 o 
  -5  -4  10      100.98       96.96      5.85 o 
  -4  -4  10       18.67       17.00      1.96 o 
  -3  -4  10      311.41      297.25      4.54 o 
  -2  -4  10      105.73      103.80      2.63 o 
  -1  -4  10      427.83      432.37      4.57 o 
   0  -4  10      189.64      193.62      2.45 o 
   1  -4  10      281.79      298.37      3.23 o 
   2  -4  10       45.77       40.18      1.37 o 
   3  -4  10       76.53       79.17      2.35 o 
   4  -4  10        0.12       -1.17      1.26 o 
   5  -4  10       61.31       60.89      3.66 o 
  -6  -3  10        4.09       -3.10      3.10 o 
  -5  -3  10        0.20       -0.38      1.83 o 
  -4  -3  10        0.20       -1.27      1.42 o 
  -3  -3  10       14.76       12.82      1.42 o 
  -2  -3  10        5.37        2.51      0.95 o 
  -1  -3  10        6.76        8.44      1.03 o 
   0  -3  10      240.63      233.77      2.74 o 
   1  -3  10        0.01        0.72      0.71 o 
   2  -3  10        4.39        4.66      0.79 o 
   3  -3  10        8.80       11.96      1.11 o 
   4  -3  10       10.46        9.63      1.38 o 
   5  -3  10       20.68       21.80      2.60 o 
  -6  -2  10       12.57       12.55      3.78 o 
  -5  -2  10        0.04       -1.46      1.61 o 
  -4  -2  10        8.26        7.42      1.65 o 
  -3  -2  10       10.06        8.29      1.56 o 
  -2  -2  10        2.30        0.65      0.89 o 
  -1  -2  10       39.86       40.21      1.55 o 
   0  -2  10       75.16       63.26      1.56 o 
   1  -2  10       29.19       26.22      1.48 o 
   2  -2  10        1.21        0.96      0.75 o 
   3  -2  10        3.33        2.42      0.94 o 
   4  -2  10       20.98       24.37      1.77 o 
   5  -2  10       28.62       37.46      9.18 o 
  -6  -1  10        0.08       -3.38      3.38 o 
  -5  -1  10       65.42       71.43      4.10 o 
  -4  -1  10       13.44       14.40      1.54 o 
  -3  -1  10        2.56        0.71      1.30 o 
  -2  -1  10       26.95       27.21      1.30 o 
  -1  -1  10      408.76      402.05      4.18 o 
   0  -1  10       11.39       17.08      1.02 o 
   1  -1  10      305.77      290.95      3.18 o 
   2  -1  10       17.63       17.32      1.14 o 
   3  -1  10       57.70       57.77      1.79 o 
   4  -1  10       10.31       13.78      1.83 o 
   5  -1  10       67.21       64.87      4.67 o 
  -6   0  10       27.03       29.03      5.04 o 
  -5   0  10       69.11       75.91      3.72 o 
  -4   0  10       28.63       27.92      1.97 o 
  -3   0  10        0.32        0.37      1.53 o 
  -2   0  10       46.72       48.37      1.95 o 
  -1   0  10      198.62      203.61      2.87 o 
   0   0  10      312.59      321.21      3.26 o 
   1   0  10      215.55      201.80      2.68 o 
   2   0  10       42.18       43.78      1.61 o 
   3   0  10       19.61       18.15      1.25 o 
   4   0  10      122.78      129.61      4.28 o 
   5   0  10       47.67       45.31      3.68 o 
  -6   1  10      164.26      164.79      7.58 o 
  -5   1  10       65.96       68.27      3.53 o 
  -4   1  10      250.08      249.65      4.55 o 
  -3   1  10       21.57       18.80      1.76 o 
  -2   1  10      462.27      459.95      5.37 o 
  -1   1  10      448.40      436.09      5.10 o 
   0   1  10     1455.59     1427.74      9.66 o 
   1   1  10      258.86      244.70      2.73 o 
   2   1  10      198.80      199.43      2.80 o 
   3   1  10        9.74        8.12      1.20 o 
   4   1  10      138.17      137.28      3.89 o 
   5   1  10       69.76       65.47      4.79 o 
  -6   2  10      116.48      119.00      5.41 o 
  -5   2  10      141.53      148.08      4.77 o 
  -4   2  10      130.53      131.41      3.27 o 
  -3   2  10       19.15       26.09      1.92 o 
  -2   2  10       51.91       63.14      2.39 o 
  -1   2  10      566.83      559.24      5.76 o 
   0   2  10      320.94      313.41      3.90 o 
   1   2  10      439.82      435.04      4.12 o 
   2   2  10       14.25       14.73      1.12 o 
   3   2  10       33.98       31.84      1.78 o 
   4   2  10       24.26       18.17      2.13 o 
   5   2  10      215.63      223.26     11.33 o 
  -6   3  10      145.50      128.30      5.45 o 
  -5   3  10      228.58      240.83      7.09 o 
  -4   3  10      433.87      419.47      6.51 o 
  -3   3  10       54.53       59.43      2.44 o 
  -2   3  10      701.08      661.19      7.06 o 
  -1   3  10      534.79      504.54      5.18 o 
   0   3  10     2429.78     2521.21     20.70 o 
   1   3  10      198.64      199.23      3.36 o 
   2   3  10      138.11      136.72      3.18 o 
   3   3  10       15.45       14.92      1.65 o 
   4   3  10       96.89       88.78      4.59 o 
   5   3  10       41.26       37.91      2.96 o 
  -6   4  10       62.10       54.16      3.33 o 
  -5   4  10       52.21       53.43      4.11 o 
  -4   4  10       13.87       19.97      2.00 o 
  -3   4  10        8.32        8.34      1.53 o 
  -2   4  10       65.91       57.70      2.18 o 
  -1   4  10       13.02       12.04      1.22 o 
   0   4  10      324.74      319.63      4.44 o 
   1   4  10       12.36       11.27      1.40 o 
   2   4  10       65.16       61.80      2.12 o 
   3   4  10        0.05        2.19      1.33 o 
   4   4  10       37.43       45.58      3.57 o 
   5   4  10        2.90        2.50      2.08 o 
  -5   5  10      315.63      298.83      7.82 o 
  -4   5  10        0.03        0.02      1.50 o 
  -3   5  10      308.45      285.96      5.16 o 
  -2   5  10        7.49       10.72      1.38 o 
  -1   5  10     1507.27     1526.42     12.73 o 
   0   5  10       50.20       44.82      1.86 o 
   1   5  10      884.51      933.08      9.20 o 
   2   5  10        0.10        0.27      1.14 o 
   3   5  10       51.87       42.28      2.11 o 
   4   5  10        6.78        5.72      2.64 o 
   5   5  10       54.39       40.81      4.41 o 
  -5   6  10      105.62      103.46      4.91 o 
  -4   6  10        4.17        3.69      1.76 o 
  -3   6  10      176.85      163.11      4.37 o 
  -2   6  10        3.90        2.00      1.09 o 
  -1   6  10        3.68        4.37      1.26 o 
   0   6  10        7.14        7.21      1.34 o 
   1   6  10       23.42       25.22      1.77 o 
   2   6  10        6.17        7.53      1.30 o 
   3   6  10       29.80       25.12      2.46 o 
   4   6  10        0.16        0.04      2.45 o 
   5   6  10      130.44      153.02      7.29 o 
  -5   7  10        0.71        2.44      3.90 o 
  -4   7  10       72.20       73.38      5.07 o 
  -3   7  10       13.46       12.64      2.30 o 
  -2   7  10       65.64       56.45      2.97 o 
  -1   7  10        0.73        1.41      1.09 o 
   0   7  10      417.62      441.99      5.32 o 
   1   7  10        8.57        8.42      1.35 o 
   2   7  10       32.70       26.34      1.88 o 
   3   7  10        4.78        3.76      2.20 o 
   4   7  10        6.80        9.99      3.63 o 
   5   7  10        0.01       -0.74      3.83 o 
  -5   8  10        0.18        7.92      4.26 o 
  -4   8  10      101.38      142.18      8.27 o 
  -3   8  10        7.68        3.90      2.64 o 
  -2   8  10        6.90        5.96      1.46 o 
  -1   8  10        4.67        5.34      1.54 o 
   0   8  10      573.92      552.25      8.96 o 
   1   8  10       11.24       15.60      2.57 o 
   2   8  10       13.21       12.72      2.05 o 
   3   8  10        6.32        5.01      2.64 o 
   4   8  10      153.27      179.62      9.22 o 
  -4   9  10        0.12        4.75      6.40 o 
  -3   9  10        4.66        7.03      3.78 o 
  -2   9  10        0.07        0.13      1.83 o 
  -1   9  10        5.88       10.14      2.28 o 
   0   9  10        3.41        3.69      1.65 o 
   1   9  10        0.01       -0.11      1.60 o 
   2   9  10        0.77        0.33      1.78 o 
   3   9  10        9.26       13.43      2.58 o 
   4   9  10        6.44       14.28     10.59 o 
  -4  10  10        1.35        6.28      4.26 o 
  -3  10  10       26.57       40.73      7.39 o 
  -2  10  10        0.59       -0.26      3.19 o 
  -1  10  10      163.47      151.60      5.16 o 
   0  10  10        1.21        4.74      1.68 o 
   1  10  10      178.63      169.92      4.94 o 
   2  10  10        2.25        0.83      1.88 o 
   3  10  10       14.42       18.13      2.80 o 
   4  10  10        1.25       -2.33      3.94 o 
  -4  11  10        5.41        5.36      4.62 o 
  -3  11  10        0.33       -3.28      3.28 o 
  -2  11  10       19.87       27.39      4.62 o 
  -1  11  10        4.64        6.49      2.59 o 
   0  11  10       34.18       36.25      3.29 o 
   1  11  10        7.76        9.79      2.09 o 
   2  11  10        3.53        2.58      2.01 o 
   3  11  10        1.32        1.05      2.35 o 
  -3  12  10        2.35        0.16      3.64 o 
  -2  12  10        2.52        3.25      3.94 o 
  -1  12  10        6.39        8.78      3.90 o 
   0  12  10       31.26       28.87      6.65 o 
   1  12  10        7.61        8.70      6.90 o 
   2  12  10        5.42        3.62      2.02 o 
  -2  13  10       10.67       10.34      4.10 o 
  -1  13  10        8.87        8.53      3.64 o 
   0  13  10        0.07        5.44      3.64 o 
   1  13  10        3.55        1.43      4.19 o 
   2  13  10        5.67        7.01      5.17 o 
   0  14  10        6.98       16.84      4.37 o 
  -2 -13  11       62.71       63.45      2.96 o 
  -1 -13  11        2.04        1.17      1.59 o 
   0 -13  11       60.80       55.16      5.91 o 
   1 -13  11        4.39        0.49      6.40 o 
  -3 -12  11       40.98       41.69      3.53 o 
  -2 -12  11       30.30       31.37      2.16 o 
  -1 -12  11        9.57        5.86      1.65 o 
   0 -12  11       59.27       60.58      5.91 o 
   1 -12  11        0.09       -0.49      5.91 o 
   2 -12  11       13.26       14.78      7.39 o 
  -3 -11  11        8.15        8.33      2.31 o 
  -2 -11  11        1.84        1.27      1.42 o 
  -1 -11  11       12.05       12.48      1.48 o 
   0 -11  11        5.19        3.72      2.91 o 
   1 -11  11       12.31        8.37      5.91 o 
   2 -11  11        1.15        2.96      5.42 o 
   3 -11  11       12.93        3.45      5.91 o 
  -4 -10  11        9.76        2.16      5.15 o 
  -3 -10  11        0.91        1.47      1.96 o 
  -2 -10  11       30.05       36.13      2.16 o 
  -1 -10  11       85.51       79.79      2.94 o 
   0 -10  11        3.94        2.99      1.63 o 
   1 -10  11       34.99       29.00      3.73 o 
   2 -10  11       35.19       25.12      6.40 o 
   3 -10  11       17.67       14.28      6.90 o 
  -4  -9  11       11.48       11.71      3.22 o 
  -3  -9  11        2.64       -1.16      1.81 o 
  -2  -9  11       64.32       62.57      2.28 o 
  -1  -9  11        3.59        3.45      1.31 o 
   0  -9  11      124.97       99.82      3.89 o 
   1  -9  11        1.30        1.87      2.46 o 
   2  -9  11       82.89       75.80      9.60 o 
   3  -9  11        0.67        1.38      2.46 o 
   4  -9  11       73.82       81.26      4.58 o 
  -4  -8  11        0.52        1.81      3.75 o 
  -3  -8  11       77.97       83.68      4.05 o 
  -2  -8  11        0.09       -0.73      1.14 o 
  -1  -8  11        6.07       12.83      1.50 o 
   0  -8  11       33.35       31.19      1.54 o 
   1  -8  11       56.23       60.48      3.37 o 
   2  -8  11        7.40        5.52      2.46 o 
   3  -8  11       16.33       15.95      3.18 o 
   4  -8  11        0.42       -0.31      1.46 o 
  -5  -7  11      262.26      282.11      9.17 o 
  -4  -7  11        3.25        2.85      2.64 o 
  -3  -7  11      346.30      325.53      7.96 o 
  -2  -7  11        4.47        4.38      1.26 o 
  -1  -7  11     1138.94     1053.57     10.02 o 
   0  -7  11       29.06       35.42      1.71 o 
   1  -7  11      683.93      634.27      7.11 o 
   2  -7  11        1.34        0.79      0.99 o 
   3  -7  11      287.41      291.63      4.51 o 
   4  -7  11        0.43        2.92      1.27 o 
  -5  -6  11        2.20        2.61      4.33 o 
  -4  -6  11        0.42        3.56      2.77 o 
  -3  -6  11      122.28      107.19      4.29 o 
  -2  -6  11       29.55       30.98      1.69 o 
  -1  -6  11      139.23      134.57      2.67 o 
   0  -6  11        1.53        1.00      1.06 o 
   1  -6  11      173.24      168.32      2.94 o 
   2  -6  11       73.74       69.55      2.04 o 
   3  -6  11       84.50       77.10      2.29 o 
   4  -6  11       16.00       20.67      1.78 o 
   5  -6  11       28.41       29.19      2.40 o 
  -5  -5  11        1.49        5.43      2.18 o 
  -4  -5  11      538.76      501.00      8.14 o 
  -3  -5  11       14.89       14.75      2.45 o 
  -2  -5  11      835.24      800.61      8.02 o 
  -1  -5  11      130.14      137.70      2.50 o 
   0  -5  11     1640.30     1593.44     12.62 o 
   1  -5  11      130.35      128.45      2.73 o 
   2  -5  11      134.08      142.14      2.78 o 
   3  -5  11       13.65        7.02      1.17 o 
   4  -5  11      276.98      299.92      5.08 o 
   5  -5  11       14.01        8.22      3.12 o 
  -5  -4  11       72.35       68.26      3.69 o 
  -4  -4  11      102.12       84.13      3.65 o 
  -3  -4  11       37.25       34.80      2.54 o 
  -2  -4  11      379.56      372.93      4.55 o 
  -1  -4  11       30.93       34.89      1.47 o 
   0  -4  11      578.28      601.24      5.25 o 
   1  -4  11       20.92       15.50      1.13 o 
   2  -4  11      121.30      116.49      2.24 o 
   3  -4  11       11.60       11.08      1.34 o 
   4  -4  11       86.03       85.13      3.32 o 
   5  -4  11       53.63       62.09      3.73 o 
  -5  -3  11      328.60      316.24      6.83 o 
  -4  -3  11        7.97        7.58      1.71 o 
  -3  -3  11       34.55       27.43      2.41 o 
  -2  -3  11       51.23       50.00      1.92 o 
  -1  -3  11      878.35      874.02      7.82 o 
   0  -3  11      436.32      434.43      4.24 o 
   1  -3  11      156.07      161.43      2.40 o 
   2  -3  11       29.02       28.45      1.28 o 
   3  -3  11        5.59        6.43      1.11 o 
   4  -3  11       40.37       33.89      2.18 o 
   5  -3  11      135.84      139.13      6.17 o 
  -6  -2  11       30.49       28.12      4.45 o 
  -5  -2  11       47.83       44.33      5.71 o 
  -4  -2  11        0.30        0.18      1.75 o 
  -3  -2  11       10.45        9.53      2.22 o 
  -2  -2  11       21.08       19.39      1.34 o 
  -1  -2  11      464.63      499.28      5.26 o 
   0  -2  11      180.43      187.86      2.61 o 
   1  -2  11      188.59      211.62      2.80 o 
   2  -2  11       66.21       68.39      2.14 o 
   3  -2  11       20.28       16.75      1.37 o 
   4  -2  11       45.91       42.86      2.91 o 
   5  -2  11      122.08      123.32      7.94 o 
  -6  -1  11       33.01       30.55      4.45 o 
  -5  -1  11       25.72       23.66      3.10 o 
  -4  -1  11       26.60       21.16      2.81 o 
  -3  -1  11        0.00       -0.09      1.35 o 
  -2  -1  11       13.24        7.97      1.14 o 
  -1  -1  11      428.76      423.58      5.16 o 
   0  -1  11      946.70      931.39      7.46 o 
   1  -1  11      307.60      302.31      3.43 o 
   2  -1  11        5.70        4.61      0.95 o 
   3  -1  11       27.47       26.16      1.60 o 
   4  -1  11       65.75       66.23      3.28 o 
   5  -1  11      138.69      154.63      6.75 o 
  -6   0  11       12.05        6.08      3.59 o 
  -5   0  11      146.55      144.73      5.72 o 
  -4   0  11        0.18        3.34      1.71 o 
  -3   0  11       12.74       12.22      1.68 o 
  -2   0  11        4.26        4.24      1.16 o 
  -1   0  11      450.73      466.99      4.80 o 
   0   0  11      630.21      654.07      5.46 o 
   1   0  11      145.58      138.96      2.40 o 
   2   0  11        0.48        0.74      0.93 o 
   3   0  11        3.58        3.58      1.19 o 
   4   0  11      133.42      149.68      5.12 o 
   5   0  11       57.59       63.94      4.82 o 
  -6   1  11       58.71       51.09      4.91 o 
  -5   1  11       93.62       92.17      4.80 o 
  -4   1  11      121.35      113.71      3.53 o 
  -3   1  11        0.24        0.49      1.32 o 
  -2   1  11      131.79      129.66      3.29 o 
  -1   1  11      546.20      550.39      6.55 o 
   0   1  11     2029.15     2077.59     14.08 o 
   1   1  11      299.26      291.12      3.15 o 
   2   1  11       68.64       74.02      2.00 o 
   3   1  11        0.90        0.69      1.37 o 
   4   1  11      360.03      365.76      7.91 o 
   5   1  11       18.76       23.13      5.93 o 
  -6   2  11      126.73      120.39      7.20 o 
  -5   2  11       60.15       77.46      4.53 o 
  -4   2  11      158.45      164.84      4.28 o 
  -3   2  11      106.24       96.00      2.99 o 
  -2   2  11       70.84       87.14      3.96 o 
  -1   2  11       42.64       42.61      1.73 o 
   0   2  11      891.84      962.40      9.21 o 
   1   2  11       25.83       19.39      1.27 o 
   2   2  11        3.46        1.61      1.13 o 
   3   2  11       12.49       12.05      1.47 o 
   4   2  11       39.06       45.58      5.69 o 
   5   2  11       40.41       45.32      4.50 o 
  -5   3  11      385.17      375.39      7.32 o 
  -4   3  11       55.85       56.15      3.15 o 
  -3   3  11       17.67       14.27      1.73 o 
  -2   3  11       36.91       34.33      1.85 o 
  -1   3  11     1287.87     1253.62     10.87 o 
   0   3  11      465.49      520.85      6.06 o 
   1   3  11      635.44      662.05      6.68 o 
   2   3  11       32.50       24.47      1.78 o 
   3   3  11       15.79       14.89      1.74 o 
   4   3  11        6.04        7.61      1.76 o 
   5   3  11      288.99      294.61     16.39 o 
  -5   4  11      194.03      186.69      9.67 o 
  -4   4  11       17.73       22.67      2.13 o 
  -3   4  11        7.81        9.79      1.66 o 
  -2   4  11      152.16      145.83      3.27 o 
  -1   4  11      267.97      307.99      4.29 o 
   0   4  11       15.56       17.12      1.62 o 
   1   4  11      100.61      109.65      2.92 o 
   2   4  11      116.59      109.20      3.04 o 
   3   4  11        3.76        2.80      1.47 o 
   4   4  11        0.05        1.57      1.67 o 
   5   4  11       11.88       12.16      2.42 o 
  -5   5  11       15.73       12.98      2.28 o 
  -4   5  11       90.58       89.29      3.71 o 
  -3   5  11       12.11       10.86      1.97 o 
  -2   5  11       20.40       19.51      1.78 o 
  -1   5  11       37.20       50.29      2.06 o 
   0   5  11      897.01      863.09      8.81 o 
   1   5  11       63.65       60.55      2.29 o 
   2   5  11       85.96       87.95      2.93 o 
   3   5  11        4.36        1.64      1.63 o 
   4   5  11       72.64       66.94      5.58 o 
   5   5  11        0.04        2.80      3.10 o 
  -5   6  11       64.57       62.82      3.52 o 
  -4   6  11       25.84       24.24      2.82 o 
  -3   6  11        1.38        0.37      1.62 o 
  -2   6  11       12.49       11.13      1.82 o 
  -1   6  11        4.92        3.54      1.28 o 
   0   6  11      117.33      125.03      3.09 o 
   1   6  11        1.31        0.66      1.19 o 
   2   6  11       19.09       18.26      2.10 o 
   3   6  11       12.94       11.04      2.71 o 
   4   6  11        7.91       10.34      3.13 o 
  -5   7  11      154.18      147.57     21.67 o 
  -4   7  11        2.34        1.25      1.80 o 
  -3   7  11       48.34       35.29      2.64 o 
  -2   7  11        0.17       -0.39      1.45 o 
  -1   7  11      153.66      141.67      4.24 o 
   0   7  11        2.59        5.18      1.48 o 
   1   7  11       98.30       95.56      4.37 o 
   2   7  11        0.42       -1.56      1.56 o 
   3   7  11       15.21       16.98      2.78 o 
   4   7  11        2.75        6.87      3.26 o 
  -4   8  11       21.88       32.12      5.19 o 
  -3   8  11        3.66        1.96      1.73 o 
  -2   8  11        0.02        0.23      1.47 o 
  -1   8  11       16.86       22.62      2.39 o 
   0   8  11        0.29        0.67      1.54 o 
   1   8  11       14.12       12.63      1.95 o 
   2   8  11        0.68       -1.24      1.84 o 
   3   8  11        3.55        5.35      2.74 o 
   4   8  11        0.37        5.46      3.78 o 
  -4   9  11      124.66      139.47      8.69 o 
  -3   9  11        0.11       -1.50      3.43 o 
  -2   9  11        3.76        2.99      1.60 o 
  -1   9  11        9.70        8.75      1.78 o 
   0   9  11      575.83      585.55      8.26 o 
   1   9  11        5.40        4.33      2.02 o 
   2   9  11        9.38        6.63      2.25 o 
   3   9  11        0.17        1.78      2.64 o 
   4   9  11       62.64       78.88      7.48 o 
  -4  10  11        3.85        5.68      4.37 o 
  -3  10  11        1.92        0.00      3.55 o 
  -2  10  11        0.69        0.30      3.28 o 
  -1  10  11        6.34        5.99      1.77 o 
   0  10  11       10.90        9.57      1.96 o 
   1  10  11        5.62        0.98      2.03 o 
   2  10  11        0.15       -1.03      2.13 o 
   3  10  11        3.08        0.12      2.76 o 
  -3  11  11       22.69       23.29      4.97 o 
  -2  11  11        0.36        0.28      3.55 o 
  -1  11  11      118.18      103.16      5.75 o 
   0  11  11        0.23       -0.11      1.83 o 
   1  11  11      124.82      122.93      4.52 o 
   2  11  11        0.76       -1.91      1.91 o 
  -2  12  11        0.94       -1.36      3.36 o 
  -1  12  11       18.42       18.19      4.37 o 
   0  12  11        6.51        2.87      3.78 o 
   1  12  11       13.70        9.89      4.19 o 
   2  12  11        0.12       -1.44      2.56 o 
  -1  13  11        3.34        4.84      4.01 o 
   0  13  11       31.67       32.30      5.44 o 
   0 -13  12       14.09       14.78      4.43 o 
  -2 -12  12       70.52       67.82      2.85 o 
  -1 -12  12        3.13        4.78      1.70 o 
   0 -12  12      128.89      125.19      4.56 o 
   1 -12  12        4.49       -2.46      5.91 o 
   2 -12  12       22.23       14.28      7.39 o 
  -3 -11  12        9.43       11.42      3.11 o 
  -2 -11  12        1.08       -0.86      1.45 o 
  -1 -11  12        9.00        7.28      1.43 o 
   0 -11  12       28.52       26.35      2.08 o 
   1 -11  12        0.13        1.94      2.98 o 
   2 -11  12        0.17       -4.43      5.42 o 
  -3 -10  12        0.01        0.54      2.55 o 
  -2 -10  12        4.88        4.00      1.55 o 
  -1 -10  12      147.39      143.12      3.42 o 
   0 -10  12       22.68       27.01      1.81 o 
   1 -10  12       24.98       18.22      3.55 o 
   2 -10  12        8.56       13.52      4.19 o 
   3 -10  12       36.66       23.97      4.10 o 
  -4  -9  12        0.09        1.00      2.81 o 
  -3  -9  12        1.00        1.23      2.52 o 
  -2  -9  12        0.07       -0.41      1.41 o 
  -1  -9  12       65.50       64.77      2.80 o 
   0  -9  12       56.65       59.03      2.12 o 
   1  -9  12       22.77       18.77      1.66 o 
   2  -9  12        0.42        1.07      2.82 o 
   3  -9  12        6.79        8.92      1.87 o 
  -4  -8  12       19.86       14.75      3.22 o 
  -3  -8  12        1.60        2.33      2.50 o 
  -2  -8  12       54.22       58.66      2.33 o 
  -1  -8  12        1.53        1.01      1.32 o 
   0  -8  12      510.05      456.10      5.49 o 
   1  -8  12        8.86       13.83      1.24 o 
   2  -8  12        3.40        0.72      1.37 o 
   3  -8  12        0.84        3.77      1.28 o 
   4  -8  12      205.94      197.47      5.27 o 
  -4  -7  12        1.71        2.44      2.64 o 
  -3  -7  12       27.46       20.44      3.06 o 
  -2  -7  12        0.20       -0.20      1.22 o 
  -1  -7  12       41.34       49.37      2.26 o 
   0  -7  12        0.05       -0.36      1.09 o 
   1  -7  12        1.96        0.88      1.07 o 
   2  -7  12        1.16        1.36      0.99 o 
   3  -7  12        0.02       -0.05      1.07 o 
   4  -7  12       10.43        9.93      1.71 o 
  -5  -6  12      341.49      357.74     10.43 o 
  -4  -6  12        1.05        1.22      2.59 o 
  -3  -6  12       10.68       12.81      3.13 o 
  -2  -6  12        2.29        3.07      1.29 o 
  -1  -6  12      931.78      945.64      8.87 o 
   0  -6  12        1.64        0.11      1.17 o 
   1  -6  12      170.63      173.01      3.16 o 
   2  -6  12        0.04       -0.95      0.95 o 
   3  -6  12       28.20       27.01      1.62 o 
   4  -6  12       10.35       16.82      1.81 o 
  -5  -5  12       26.89       34.88      3.07 o 
  -4  -5  12        0.33       -0.46      2.23 o 
  -3  -5  12       18.18       16.79      3.49 o 
  -2  -5  12        9.12        7.53      1.52 o 
  -1  -5  12      111.97      103.46      2.41 o 
   0  -5  12      130.35      131.07      2.50 o 
   1  -5  12       25.27       25.64      1.61 o 
   2  -5  12       31.37       30.94      1.65 o 
   3  -5  12        5.72        6.31      1.22 o 
   4  -5  12       41.82       48.60      2.57 o 
  -5  -4  12       19.09       20.51      2.72 o 
  -4  -4  12      193.71      204.81      5.43 o 
  -3  -4  12        0.15       -1.95      1.95 o 
  -2  -4  12       26.69       42.23      2.22 o 
  -1  -4  12        8.00        4.15      1.04 o 
   0  -4  12      894.96      912.20      7.72 o 
   1  -4  12        0.20       -0.86      0.86 o 
   2  -4  12       42.03       45.88      1.93 o 
   3  -4  12        0.19        0.80      1.23 o 
   4  -4  12      155.14      152.17      4.00 o 
   5  -4  12       46.31       50.53      4.27 o 
  -5  -3  12      117.43      135.73      8.34 o 
  -4  -3  12       42.31       44.53      3.00 o 
  -3  -3  12       39.44       35.86      2.65 o 
  -2  -3  12        2.19        3.15      1.33 o 
  -1  -3  12      180.50      171.04      2.85 o 
   0  -3  12      149.12      139.18      2.41 o 
   1  -3  12        3.46        1.42      0.90 o 
   2  -3  12       74.52       67.69      2.15 o 
   3  -3  12        0.99       -1.14      1.14 o 
   4  -3  12       59.47       65.32      3.62 o 
   5  -3  12       88.35       88.92      5.36 o 
  -5  -2  12      450.82      475.76     12.81 o 
  -4  -2  12       24.33       27.26      2.64 o 
  -3  -2  12       17.29        7.42      3.48 o 
  -2  -2  12        4.88        2.62      1.44 o 
  -1  -2  12      275.85      285.13      3.69 o 
   0  -2  12       79.02       69.63      1.87 o 
   1  -2  12       15.90       15.55      1.12 o 
   2  -2  12      117.79      114.97      2.46 o 
   3  -2  12        0.74       -0.38      1.19 o 
   4  -2  12       61.64       67.10      5.12 o 
   5  -2  12      111.22      128.72      6.22 o 
  -5  -1  12      167.61      172.71      6.32 o 
  -4  -1  12       34.00       37.06      2.85 o 
  -3  -1  12       10.47       12.09      2.35 o 
  -2  -1  12        0.22        0.31      1.40 o 
  -1  -1  12      199.31      190.89      2.95 o 
   0  -1  12      402.56      379.73      4.10 o 
   1  -1  12        6.56        5.52      0.99 o 
   2  -1  12       36.43       33.48      1.64 o 
   3  -1  12        0.20        0.61      1.37 o 
   4  -1  12      116.10      128.99      5.77 o 
   5  -1  12      170.73      176.65     11.18 o 
  -5   0  12      140.33      147.65      7.01 o 
  -4   0  12       69.60       86.37      3.79 o 
  -3   0  12       24.40       20.17      2.18 o 
  -2   0  12       50.20       37.58      2.45 o 
  -1   0  12      195.75      181.84      2.99 o 
   0   0  12       60.46       59.06      1.77 o 
   1   0  12       11.39        7.65      1.07 o 
   2   0  12      116.82      110.24      2.62 o 
   3   0  12        5.70        6.91      2.51 o 
   4   0  12       14.73       19.49      2.62 o 
   5   0  12      195.83      213.94      8.02 o 
  -5   1  12      155.29      184.21      7.57 o 
  -4   1  12      115.03      120.35      4.60 o 
  -3   1  12       31.45       33.58      2.29 o 
  -2   1  12       12.47       11.61      1.51 o 
  -1   1  12      133.97      123.40      3.36 o 
   0   1  12      647.29      632.98      6.44 o 
   1   1  12        0.07       -0.94      0.94 o 
   2   1  12        8.32        5.78      1.30 o 
   3   1  12       12.00       13.56      1.87 o 
   4   1  12      156.25      151.85      5.51 o 
   5   1  12       16.71       15.63      3.67 o 
  -5   2  12       57.02       94.59      5.84 o 
  -4   2  12      155.97      167.98      5.08 o 
  -3   2  12       46.84       37.23      2.38 o 
  -2   2  12        2.06        2.99      1.38 o 
  -1   2  12       91.37      103.10      2.92 o 
   0   2  12     1172.66     1181.00     11.82 o 
   1   2  12      139.78      134.97      2.99 o 
   2   2  12       34.38       30.06      2.03 o 
   3   2  12       87.93       84.84      2.98 o 
   4   2  12      251.34      272.47      7.25 o 
   5   2  12        0.02        3.70      3.10 o 
  -5   3  12      117.54      144.96      6.75 o 
  -4   3  12       13.21       13.80      3.01 o 
  -3   3  12        2.65        3.38      1.63 o 
  -2   3  12       59.27       67.69      2.64 o 
  -1   3  12       69.11       61.49      2.45 o 
   0   3  12       14.55       12.69      1.61 o 
   1   3  12        7.41        5.37      1.23 o 
   2   3  12      130.30      134.43      3.58 o 
   3   3  12       12.29       16.01      1.69 o 
   4   3  12        3.66        3.24      1.96 o 
   5   3  12       17.84       18.17      4.07 o 
  -5   4  12      406.58      400.23      8.97 o 
  -4   4  12        0.61       -1.40      1.88 o 
  -3   4  12        0.39       -0.79      1.67 o 
  -2   4  12       76.36       78.65      2.85 o 
  -1   4  12      578.32      590.02      6.45 o 
   0   4  12      112.20      121.77      3.40 o 
   1   4  12      207.17      232.77      3.88 o 
   2   4  12       82.32       79.58      3.48 o 
   3   4  12        0.17        2.46      1.60 o 
   4   4  12       13.24       16.50      2.39 o 
  -5   5  12       35.92       36.39      3.48 o 
  -4   5  12        0.96       -1.49      2.34 o 
  -3   5  12       14.41       13.91      2.22 o 
  -2   5  12      114.55      105.49      3.51 o 
  -1   5  12        1.01        0.88      1.34 o 
   0   5  12       18.03       20.09      1.69 o 
   1   5  12        1.16        1.79      1.30 o 
   2   5  12      101.25       96.23      3.71 o 
   3   5  12        9.75        9.13      2.74 o 
   4   5  12       19.16       26.54      3.78 o 
  -5   6  12        0.58        3.74      3.91 o 
  -4   6  12      113.35      126.69      4.65 o 
  -3   6  12        0.42        0.26      1.85 o 
  -2   6  12       18.25       16.46      2.06 o 
  -1   6  12       13.84       15.92      1.89 o 
   0   6  12      566.27      582.86      7.43 o 
   1   6  12       16.12       16.23      1.91 o 
   2   6  12       20.58       20.52      2.99 o 
   3   6  12        8.87       10.53      3.21 o 
   4   6  12      100.38      110.65      6.20 o 
  -4   7  12       12.82       12.38      3.08 o 
  -3   7  12       17.27       12.08      2.06 o 
  -2   7  12        2.47       -1.67      1.67 o 
  -1   7  12       83.83       84.61      4.10 o 
   0   7  12       14.81       13.83      2.57 o 
   1   7  12       40.16       34.15      2.34 o 
   2   7  12        3.22        2.46      2.08 o 
   3   7  12       23.83       22.06      3.59 o 
   4   7  12        0.15        5.91      3.83 o 
  -4   8  12        0.00        8.18      4.34 o 
  -3   8  12        1.79       -1.56      1.56 o 
  -2   8  12        0.57        0.45      1.63 o 
  -1   8  12       90.13       80.95      3.32 o 
   0   8  12        2.75        6.00      1.75 o 
   1   8  12       67.81       62.18      3.81 o 
   2   8  12        1.87        1.80      2.53 o 
   3   8  12        0.34        0.20      3.43 o 
  -4   9  12        0.05        6.40      4.49 o 
  -3   9  12        1.06       -3.55      3.55 o 
  -2   9  12        9.85       12.28      2.06 o 
  -1   9  12        1.78        5.68      2.09 o 
   0   9  12       55.25       72.19      4.30 o 
   1   9  12        1.67        5.02      2.23 o 
   2   9  12        2.25        1.14      2.64 o 
   3   9  12        1.78        3.68      3.64 o 
  -3  10  12        0.03       -2.83      3.94 o 
  -2  10  12        3.43        0.11      3.64 o 
  -1  10  12        0.56        1.56      1.69 o 
   0  10  12      152.17      163.10      4.98 o 
   1  10  12        0.45        0.29      2.44 o 
   2  10  12        1.75       -2.42      2.42 o 
  -2  11  12       17.59       19.30      4.62 o 
  -1  11  12       36.75       39.56      5.32 o 
   0  11  12       53.40       62.89      3.33 o 
   1  11  12       24.81       33.17      2.87 o 
   2  11  12       13.93       16.14      2.90 o 
  -1  12  12       33.62       46.51      5.68 o 
   0  12  12        4.98        0.30      3.90 o 
   1  12  12       29.80       38.20      4.12 o 
  -1 -12  13        0.18       -1.70      1.70 o 
   0 -12  13        8.10        8.04      2.53 o 
  -2 -11  13       54.93       61.13      3.00 o 
  -1 -11  13        0.43        0.23      1.48 o 
   0 -11  13      245.11      255.58      6.16 o 
   1 -11  13        0.36       -1.92      2.20 o 
   2 -11  13        0.87        5.35      3.73 o 
  -3 -10  13        0.75       -0.35      2.82 o 
  -2 -10  13        2.83        0.71      1.58 o 
  -1 -10  13       44.22       47.48      2.38 o 
   0 -10  13        0.00       -0.28      1.16 o 
   1 -10  13       33.90       34.61      2.28 o 
   2 -10  13       17.98       23.78      5.17 o 
  -3  -9  13        0.52       -1.21      3.07 o 
  -2  -9  13        0.19        1.32      1.51 o 
  -1  -9  13      578.38      554.00      7.12 o 
   0  -9  13        2.73        2.76      1.32 o 
   1  -9  13      132.39      124.16      3.25 o 
   2  -9  13        4.76        7.84      2.06 o 
   3  -9  13      105.94      123.15      3.96 o 
  -4  -8  13       15.76       14.23      3.37 o 
  -3  -8  13        1.29        0.68      2.52 o 
  -2  -8  13       48.89       40.76      2.26 o 
  -1  -8  13        0.07        0.91      1.27 o 
   0  -8  13      230.58      234.38      3.97 o 
   1  -8  13        2.18       -0.21      1.10 o 
   2  -8  13       34.39       35.76      2.39 o 
   3  -8  13       14.46       15.33      1.67 o 
  -4  -7  13       72.92       64.90      5.12 o 
  -3  -7  13        2.88        4.75      5.17 o 
  -2  -7  13       95.35      100.88      3.25 o 
  -1  -7  13        6.15        7.17      1.25 o 
   0  -7  13     1093.08     1058.26     10.57 o 
   1  -7  13        8.19        5.86      1.55 o 
   2  -7  13        4.03        8.18      1.33 o 
   3  -7  13        7.14       12.68      1.46 o 
   4  -7  13      334.71      382.46      6.08 o 
  -4  -6  13        0.72        4.95      3.94 o 
  -3  -6  13        7.80        5.68      2.94 o 
  -2  -6  13        9.99        6.42      1.83 o 
  -1  -6  13      162.15      181.66      3.31 o 
   0  -6  13      122.28      120.79      2.97 o 
   1  -6  13       36.75       38.72      1.93 o 
   2  -6  13        0.09       -1.07      1.07 o 
   3  -6  13       13.57       13.03      1.48 o 
   4  -6  13       94.72      114.46      4.92 o 
  -4  -5  13        3.09        5.18      2.82 o 
  -3  -5  13       27.59       24.63      3.99 o 
  -2  -5  13        9.37        8.68      2.24 o 
  -1  -5  13      596.51      606.84      8.79 o 
   0  -5  13       24.06       28.54      1.67 o 
   1  -5  13       50.54       57.15      2.26 o 
   2  -5  13        8.15        9.11      1.39 o 
   3  -5  13        1.76        3.66      1.35 o 
   4  -5  13       13.30       11.65      1.87 o 
  -5  -4  13       53.78       64.08      7.28 o 
  -4  -4  13        7.20       11.94      2.28 o 
  -3  -4  13        5.90        4.50      3.35 o 
  -2  -4  13       17.28       13.40      2.00 o 
  -1  -4  13      183.82      220.50      3.68 o 
   0  -4  13      243.86      248.06      3.63 o 
   1  -4  13        5.85        7.23      1.21 o 
   2  -4  13       11.79       11.44      1.40 o 
   3  -4  13        3.01        4.77      1.44 o 
   4  -4  13       65.00       63.56      3.67 o 
  -5  -3  13       15.57       12.38      2.60 o 
  -4  -3  13       27.61       21.90      2.68 o 
  -3  -3  13        7.96        6.04      2.05 o 
  -2  -3  13       13.83       13.87      2.45 o 
  -1  -3  13      136.06      144.06      3.34 o 
   0  -3  13      571.66      571.05      5.66 o 
   1  -3  13       63.39       66.35      2.10 o 
   2  -3  13       46.22       44.04      2.10 o 
   3  -3  13        7.75        5.23      1.56 o 
   4  -3  13       77.50       75.30      3.98 o 
  -5  -2  13       56.50       36.26      3.27 o 
  -4  -2  13        1.15       -0.64      1.95 o 
  -3  -2  13       39.23       43.84      3.10 o 
  -2  -2  13       40.49       27.26      2.93 o 
  -1  -2  13      371.43      356.81      5.12 o 
   0  -2  13      259.75      281.19      3.55 o 
   1  -2  13      180.22      169.26      3.07 o 
   2  -2  13       98.70      110.27      2.93 o 
   3  -2  13       69.03       65.12      3.52 o 
   4  -2  13       34.44       28.24      3.40 o 
  -5  -1  13      185.92      174.44     11.37 o 
  -4  -1  13       42.14       38.82      3.05 o 
  -3  -1  13        3.41        7.63      2.22 o 
  -2  -1  13        7.65        3.72      2.50 o 
  -1  -1  13      411.39      407.47      6.87 o 
   0  -1  13      840.22      825.97      7.50 o 
   1  -1  13      230.21      220.72      3.68 o 
   2  -1  13        1.42        1.93      1.49 o 
   3  -1  13       25.44       19.52      2.48 o 
   4  -1  13      250.38      265.95      8.08 o 
  -5   0  13      108.26       97.51      6.14 o 
  -4   0  13      100.16       89.28      4.07 o 
  -3   0  13       23.72       23.19      2.69 o 
  -2   0  13       83.49       87.02      4.01 o 
  -1   0  13      338.01      352.70      5.79 o 
   0   0  13     1079.05     1076.55     10.89 o 
   1   0  13      224.33      207.97      3.84 o 
   2   0  13       99.35      111.22      3.65 o 
   3   0  13       33.07       25.16      2.64 o 
   4   0  13      219.68      231.56      7.72 o 
  -5   1  13      198.40      209.82      8.24 o 
  -4   1  13       63.39       50.20      4.75 o 
  -3   1  13        0.25        0.51      2.00 o 
  -2   1  13       21.65       20.74      2.44 o 
  -1   1  13      675.34      661.44     10.64 o 
   0   1  13      502.65      529.91      8.01 o 
   1   1  13      318.21      310.71      5.71 o 
   2   1  13       68.66       64.31      3.11 o 
   3   1  13       67.95       63.63      3.80 o 
   4   1  13       37.97       40.71      7.04 o 
  -5   2  13      137.80      163.63      7.64 o 
  -4   2  13      147.59      139.47      5.88 o 
  -3   2  13        5.05        7.31      2.15 o 
  -2   2  13      127.61      113.73      4.05 o 
  -1   2  13      225.35      256.86      4.92 o 
   0   2  13     1222.01     1218.49     14.52 o 
   1   2  13       85.87      102.00      3.20 o 
   2   2  13      228.10      247.61      4.74 o 
   3   2  13       15.71       18.94      1.92 o 
   4   2  13      215.96      240.85     11.15 o 
  -5   3  13        7.20        5.91      4.53 o 
  -4   3  13      144.06      158.19      6.13 o 
  -3   3  13        0.75        1.83      2.13 o 
  -2   3  13        4.56        5.18      1.65 o 
  -1   3  13       34.42       38.97      2.18 o 
   0   3  13      938.38      903.78      9.88 o 
   1   3  13      106.96      109.48      3.37 o 
   2   3  13        0.04       -0.59      1.32 o 
   3   3  13       21.30       22.31      2.08 o 
   4   3  13      223.83      224.84      6.72 o 
  -5   4  13       54.90       48.88      5.18 o 
  -4   4  13        5.35        8.51      2.75 o 
  -3   4  13       33.39       24.54      2.95 o 
  -2   4  13       33.31       28.87      2.13 o 
  -1   4  13      276.60      287.04      6.04 o 
   0   4  13        0.72        1.32      1.40 o 
   1   4  13      328.17      338.94      6.27 o 
   2   4  13       34.78       33.20      2.32 o 
   3   4  13      103.77      112.21      3.93 o 
   4   4  13        2.61       -0.50      2.08 o 
  -4   5  13        0.75       -0.93      2.37 o 
  -3   5  13        0.01       -2.07      2.07 o 
  -2   5  13        0.09       -0.09      1.58 o 
  -1   5  13      242.69      226.30      6.77 o 
   0   5  13       34.03       34.96      2.38 o 
   1   5  13      112.81      127.98      5.26 o 
   2   5  13       50.69       60.78      4.41 o 
   3   5  13       17.73       27.65      3.59 o 
   4   5  13        9.81       14.63      3.50 o 
  -4   6  13        3.24       -0.21      2.70 o 
  -3   6  13        6.23        4.24      2.27 o 
  -2   6  13        3.42        1.64      2.35 o 
  -1   6  13       16.34       13.53      2.14 o 
   0   6  13        9.10        9.12      2.29 o 
   1   6  13       21.61       21.99      2.86 o 
   2   6  13       17.79       15.97      3.10 o 
   3   6  13       18.51       19.56      3.31 o 
   4   6  13        0.27       -1.84      3.02 o 
  -4   7  13       72.38       75.74      4.54 o 
  -3   7  13        0.19       -1.78      1.78 o 
  -2   7  13        1.87       -0.44      1.88 o 
  -1   7  13        1.38       -0.34      2.07 o 
   0   7  13      313.85      332.80      7.48 o 
   1   7  13       16.91       15.49      2.64 o 
   2   7  13       14.92       15.06      3.55 o 
   3   7  13       13.72       18.93      4.34 o 
  -4   8  13        5.48        8.58      5.17 o 
  -3   8  13       19.51       15.96      2.69 o 
  -2   8  13        1.23        0.59      1.98 o 
  -1   8  13       18.85       18.82      2.20 o 
   0   8  13        0.09        4.27      2.29 o 
   1   8  13        0.57       -0.33      2.56 o 
   2   8  13        5.08        1.81      3.29 o 
   3   8  13        0.00        2.30      3.64 o 
  -3   9  13        6.81        1.35      3.16 o 
  -2   9  13        3.72        4.36      2.01 o 
  -1   9  13       65.17       65.19      3.17 o 
   0   9  13        1.22        5.01      2.32 o 
   1   9  13       66.69       77.02      5.05 o 
   2   9  13        0.03        0.72      2.74 o 
  -2  10  13        1.11        0.99      5.66 o 
  -1  10  13        6.21       10.66      2.31 o 
   0  10  13        3.95        0.94      1.99 o 
   1  10  13        1.79        3.56      2.37 o 
   2  10  13        4.17       10.41      3.50 o 
  -1  11  13        0.81        4.23      4.01 o 
   0  11  13       24.97       26.19      3.80 o 
   1  11  13        0.41       -0.09      2.44 o 
  -1 -11  14        1.13       -0.74      1.76 o 
   0 -11  14       11.48       12.39      1.95 o 
  -2 -10  14       12.33       10.87      2.74 o 
  -1 -10  14        0.05       -1.02      1.47 o 
   0 -10  14      185.89      171.84      3.93 o 
   1 -10  14        2.58        2.07      1.56 o 
  -3  -9  14       12.56       21.16      3.74 o 
  -2  -9  14        1.44        1.71      2.24 o 
  -1  -9  14       38.11       41.24      2.36 o 
   0  -9  14        7.49        7.25      1.47 o 
   1  -9  14       10.51       10.25      1.76 o 
   2  -9  14        0.29       -1.42      1.42 o 
  -3  -8  14        9.84        3.43      2.81 o 
  -2  -8  14        7.55        4.82      2.24 o 
  -1  -8  14      719.61      679.86      8.49 o 
   0  -8  14        9.82        7.89      1.56 o 
   1  -8  14      116.35       93.02      2.83 o 
   2  -8  14        6.85        8.64      1.62 o 
   3  -8  14       72.65       61.95      3.03 o 
  -3  -7  14        0.00       -0.74      3.20 o 
  -2  -7  14      114.50      124.37      5.27 o 
  -1  -7  14      136.60      126.58      3.22 o 
   0  -7  14      192.57      203.24      4.02 o 
   1  -7  14       77.52       59.15      2.37 o 
   2  -7  14       12.32       14.27      1.57 o 
   3  -7  14       55.84       54.39      2.46 o 
  -4  -6  14      195.03      212.18      8.73 o 
  -3  -6  14        5.39        1.17      2.72 o 
  -2  -6  14      144.83      164.88     10.10 o 
  -1  -6  14       19.41       16.43      1.87 o 
   0  -6  14      980.82      987.40     10.42 o 
   1  -6  14        4.80        2.89      1.37 o 
   2  -6  14        1.65       -0.44      1.25 o 
   3  -6  14        5.38        7.74      1.49 o 
  -4  -5  14       26.59       24.51      6.12 o 
  -3  -5  14       16.34       21.30      4.19 o 
  -2  -5  14       58.93       50.44      4.69 o 
  -1  -5  14      127.03      142.67      3.70 o 
   0  -5  14      569.30      543.56      6.76 o 
   1  -5  14        0.00       -1.26      1.26 o 
   2  -5  14       32.31       33.94      1.95 o 
   3  -5  14        0.36        0.71      1.32 o 
  -4  -4  14        4.33        4.42      3.10 o 
  -3  -4  14       10.77        1.62      5.91 o 
  -2  -4  14        0.01        2.07      2.59 o 
  -1  -4  14      265.00      290.61      5.49 o 
   0  -4  14       47.19       46.48      2.46 o 
   1  -4  14       16.29       20.81      1.75 o 
   2  -4  14       21.68       17.97      1.70 o 
   3  -4  14        0.01        2.71      1.52 o 
   4  -4  14       32.71       32.57      3.27 o 
  -4  -3  14        9.64       11.08      2.38 o 
  -3  -3  14       10.26        7.01      2.64 o 
  -2  -3  14        9.13        7.96      2.45 o 
  -1  -3  14      183.36      193.49      5.09 o 
   0  -3  14        8.31        6.52      1.47 o 
   1  -3  14       19.06       20.94      1.69 o 
   2  -3  14      108.86      106.89      3.11 o 
   3  -3  14        2.69        3.35      1.82 o 
   4  -3  14        4.27        1.52      2.59 o 
  -4  -2  14        7.62        8.70      2.40 o 
  -3  -2  14        7.22        7.37      2.25 o 
  -2  -2  14       36.31       42.61      3.70 o 
  -1  -2  14       87.07       84.66      3.86 o 
   0  -2  14       88.20       92.03      2.84 o 
   1  -2  14        2.31        2.81      1.40 o 
   2  -2  14       31.35       27.09      2.44 o 
   3  -2  14        0.39       -0.20      2.17 o 
   4  -2  14        8.12        8.85      2.88 o 
  -4  -1  14        0.00        0.58      2.08 o 
  -3  -1  14        0.12       -2.02      2.02 o 
  -2  -1  14       83.50       91.17      4.92 o 
  -1  -1  14       75.56       57.49      3.37 o 
   0  -1  14       23.69       23.80      2.46 o 
   1  -1  14        0.01       -1.45      1.45 o 
   2  -1  14      124.95      122.46      5.10 o 
   3  -1  14        0.32        0.43      2.07 o 
   4  -1  14        5.91        5.56      5.26 o 
  -4   0  14       72.53       68.35      3.88 o 
  -3   0  14        1.04        1.12      2.08 o 
  -2   0  14       11.56       11.17      2.86 o 
  -1   0  14       22.64       24.34      2.58 o 
   0   0  14      496.09      505.67     10.09 o 
   1   0  14        6.03        8.39      1.63 o 
   2   0  14        0.56        4.60      2.07 o 
   3   0  14        0.07       -0.54      2.07 o 
   4   0  14      171.07      166.97      6.97 o 
  -4   1  14      114.15      119.82      5.52 o 
  -3   1  14       12.47       14.03      2.56 o 
  -2   1  14       78.00       80.60      4.91 o 
  -1   1  14        5.86        2.65      1.90 o 
   0   1  14      243.48      231.24      8.25 o 
   1   1  14        4.28        7.89      1.67 o 
   2   1  14       10.35        6.61      2.13 o 
   3   1  14       10.67       12.31      2.84 o 
   4   1  14       32.43       27.46      3.88 o 
  -4   2  14       23.14       35.33      4.79 o 
  -3   2  14       28.79       24.99      3.13 o 
  -2   2  14        0.74        2.83      2.02 o 
  -1   2  14      407.92      410.64      8.18 o 
   0   2  14        3.74        5.56      2.08 o 
   1   2  14      193.58      200.02      4.73 o 
   2   2  14        2.59        1.91      1.48 o 
   3   2  14       71.73       76.74      4.92 o 
   4   2  14        0.64        3.60      2.93 o 
  -4   3  14      106.07      101.79      6.01 o 
  -3   3  14       14.92       11.18      3.17 o 
  -2   3  14       47.11       44.45      2.86 o 
  -1   3  14       77.56       79.00      4.05 o 
   0   3  14       72.91       67.05      3.42 o 
   1   3  14       33.10       34.92      2.52 o 
   2   3  14        1.68        4.13      1.87 o 
   3   3  14        6.81        5.75      1.83 o 
   4   3  14        2.83        0.45      2.93 o 
  -4   4  14      141.92      145.29      6.16 o 
  -3   4  14        0.88        1.89      3.02 o 
  -2   4  14       19.64       23.77      2.64 o 
  -1   4  14        1.08        0.78      2.00 o 
   0   4  14      251.69      261.23      6.58 o 
   1   4  14        7.92        8.52      1.88 o 
   2   4  14        4.34        6.99      1.63 o 
   3   4  14        8.20        5.32      1.97 o 
  -4   5  14        1.54        1.76      3.46 o 
  -3   5  14       72.05       67.14      5.77 o 
  -2   5  14        8.03        8.47      2.99 o 
  -1   5  14       50.46       55.26      3.71 o 
   0   5  14        7.44        9.09      2.27 o 
   1   5  14       14.96       22.22      3.21 o 
   2   5  14        2.11       -1.00      2.24 o 
   3   5  14        2.06        2.38      2.33 o 
  -4   6  14        5.00        5.65      2.83 o 
  -3   6  14       43.19       45.35      3.38 o 
  -2   6  14        3.83        1.64      2.29 o 
  -1   6  14       56.76       63.70      5.38 o 
   0   6  14        0.06       -0.37      1.95 o 
   1   6  14       18.81       23.21      3.31 o 
   2   6  14        3.20       -0.79      2.45 o 
   3   6  14       16.72       19.80      3.67 o 
  -3   7  14       24.85       34.69      3.18 o 
  -2   7  14        1.79        0.57      2.23 o 
  -1   7  14        5.43        7.90      2.44 o 
   0   7  14        6.38        9.42      3.02 o 
   1   7  14        1.22        2.46      3.13 o 
   2   7  14        2.18        2.93      3.64 o 
   3   7  14        0.01       -1.22      3.64 o 
  -3   8  14        9.23        8.03      2.40 o 
  -2   8  14       57.05       56.71      4.19 o 
  -1   8  14        4.91        3.85      2.33 o 
   0   8  14       42.42       38.24      4.07 o 
   1   8  14        0.02       -2.43      2.43 o 
   2   8  14       10.74       10.24      4.34 o 
  -2   9  14       38.99       46.05      3.30 o 
  -1   9  14       13.12       12.72      2.65 o 
   0   9  14       11.04       14.37      3.01 o 
   1   9  14       18.99       25.43      3.88 o 
   2   9  14       11.60       23.34      5.04 o 
  -1  10  14       13.77        9.15      2.42 o 
   0  10  14        0.81        1.50      2.64 o 
   1  10  14        0.08        2.91      4.19 o 
  -2  -9  15        0.29       -1.19      2.94 o 
  -1  -9  15        0.03       -1.58      1.65 o 
   0  -9  15      199.92      192.56      4.48 o 
   1  -9  15        5.53        3.36      1.76 o 
  -2  -8  15        8.51       17.56      3.64 o 
  -1  -8  15        2.72        5.16      1.78 o 
   0  -8  15       54.71       57.32      2.49 o 
   1  -8  15        0.16       -0.38      1.34 o 
   2  -8  15        3.43        0.78      1.36 o 
  -3  -7  15       12.37        9.62      3.64 o 
  -2  -7  15        2.63        4.19      3.13 o 
  -1  -7  15      476.24      453.43      9.38 o 
   0  -7  15       35.15       36.85      2.63 o 
   1  -7  15      179.95      180.34      4.01 o 
   2  -7  15       20.89       22.24      1.85 o 
  -3  -6  15       20.64       15.03      3.99 o 
  -2  -6  15       51.99       67.63      5.57 o 
  -1  -6  15      287.42      290.67      7.38 o 
   0  -6  15       80.73       86.38      3.04 o 
   1  -6  15       75.18       75.41      2.81 o 
   2  -6  15       11.43        9.64      1.57 o 
   3  -6  15       29.48       36.97      2.30 o 
  -3  -5  15        2.36        1.97      3.13 o 
  -2  -5  15      129.63      148.75      7.31 o 
  -1  -5  15       62.69       59.42      3.84 o 
   0  -5  15      552.50      560.06      9.81 o 
   1  -5  15       60.06       61.66      2.59 o 
   2  -5  15       44.09       45.97      2.91 o 
   3  -5  15       47.44       55.04      5.83 o 
  -4  -4  15      110.95      109.25      6.63 o 
  -3  -4  15       22.91       31.90      4.93 o 
  -2  -4  15      111.02      136.47      7.31 o 
  -1  -4  15       61.67       75.71      6.16 o 
   0  -4  15      456.29      503.51      8.73 o 
   1  -4  15        5.88        4.93      1.62 o 
   2  -4  15       15.60       25.10      2.26 o 
   3  -4  15       11.30        7.43      2.13 o 
  -4  -3  15       11.68       12.21      3.55 o 
  -3  -3  15       11.51       17.94      3.99 o 
  -2  -3  15        3.19        6.27      3.29 o 
  -1  -3  15      116.43      140.15     16.25 o 
   0  -3  15       96.01       89.44      4.64 o 
   1  -3  15       22.88       23.88      2.44 o 
   2  -3  15        4.80        5.92      2.06 o 
   3  -3  15        6.60        4.35      2.45 o 
  -4  -2  15       10.28        9.81      2.49 o 
  -3  -2  15        3.39        8.00      2.93 o 
  -2  -2  15        0.24        5.91      2.56 o 
  -1  -2  15      124.38      162.68     12.56 o 
   0  -2  15        5.47        3.69      2.79 o 
   1  -2  15       32.39       43.47      3.50 o 
   2  -2  15        2.36        0.64      2.07 o 
   3  -2  15       12.30       13.63      3.21 o 
  -4  -1  15       12.07       14.56      2.72 o 
  -3  -1  15        5.85        6.46      2.82 o 
  -2  -1  15        0.71       -2.13      2.27 o 
  -1  -1  15       65.37       70.95      4.64 o 
   0  -1  15        6.45       11.97      3.40 o 
   1  -1  15       23.48       21.34      2.74 o 
   2  -1  15        6.48        2.35      2.17 o 
   3  -1  15       37.68       38.34      3.78 o 
  -4   0  15        0.83       -3.06      3.06 o 
  -3   0  15        5.89        4.46      2.39 o 
  -2   0  15       14.83       11.49      3.02 o 
  -1   0  15        8.58        8.89      2.33 o 
   0   0  15        4.81        5.79      2.08 o 
   1   0  15        1.33       -0.03      4.19 o 
   2   0  15        4.68        0.90      2.17 o 
   3   0  15        1.53        0.66      2.27 o 
  -4   1  15      132.00      132.69      7.01 o 
  -3   1  15        0.48        0.41      2.31 o 
  -2   1  15       81.73       95.10      5.33 o 
  -1   1  15        0.18       -0.48      1.90 o 
   0   1  15      195.13      201.53      5.78 o 
   1   1  15        2.54        1.81      2.17 o 
   2   1  15       52.18       58.66      4.12 o 
   3   1  15        4.07        2.13      2.56 o 
  -4   2  15       56.33       66.24      7.26 o 
  -3   2  15        2.59       -0.77      2.74 o 
  -2   2  15       25.43       33.86      3.38 o 
  -1   2  15        8.38       12.02      2.77 o 
   0   2  15       14.92       16.15      2.52 o 
   1   2  15        9.82       10.14      2.33 o 
   2   2  15        0.27        2.83      1.95 o 
   3   2  15        3.90        2.08      2.74 o 
  -4   3  15        0.55       -3.02      3.02 o 
  -3   3  15      138.13      162.30      9.03 o 
  -2   3  15        4.48        8.62      2.50 o 
  -1   3  15      139.53      140.65      6.24 o 
   0   3  15        1.42       -0.30      1.59 o 
   1   3  15       75.12       81.34      3.65 o 
   2   3  15        1.42        1.86      1.93 o 
   3   3  15       78.65       88.37      5.76 o 
  -4   4  15       19.10       20.00      5.19 o 
  -3   4  15       23.19       26.83      5.66 o 
  -2   4  15        9.74       12.33      3.60 o 
  -1   4  15       10.27       12.83      5.68 o 
   0   4  15        2.05        0.59      2.36 o 
   1   4  15        0.00        2.63      2.56 o 
   2   4  15        1.24        1.67      2.27 o 
   3   4  15        1.66        0.52      1.88 o 
  -3   5  15        8.28        7.94      3.50 o 
  -2   5  15       28.46       41.44      5.39 o 
  -1   5  15        1.47        3.14      2.97 o 
   0   5  15       12.87       17.32      4.51 o 
   1   5  15        0.00        2.30      2.56 o 
   2   5  15       26.39       27.90      3.86 o 
   3   5  15        0.00       -2.82      2.82 o 
  -3   6  15       31.19       43.60      5.83 o 
  -2   6  15        4.63        6.61      3.21 o 
  -1   6  15        6.85        6.70      4.23 o 
   0   6  15        4.70       10.84      3.83 o 
   1   6  15        1.61        0.87      2.45 o 
   2   6  15        3.29        7.43      2.93 o 
  -3   7  15       21.72       23.82      3.35 o 
  -2   7  15        0.06        2.30      3.17 o 
  -1   7  15        9.61       16.49      3.59 o 
   0   7  15        6.04        6.40      3.83 o 
   1   7  15       22.46       25.22      5.17 o 
   2   7  15        5.35        2.71      3.83 o 
  -2   8  15        0.23        0.53      2.52 o 
  -1   8  15        5.05       13.94      3.57 o 
   0   8  15       18.41       31.50     11.08 o 
   1   8  15        0.02        0.15      3.45 o 
  -1   9  15       13.06       19.54      3.17 o 
   0   9  15       39.96       49.55      6.08 o 
  -1  -8  16        0.00       -2.48      2.48 o 
   0  -8  16       65.99       63.11      3.04 o 
  -2  -7  16        8.03       15.41      3.13 o 
  -1  -7  16        0.63       -1.51      2.59 o 
   0  -7  16       10.56        7.34      2.02 o 
   1  -7  16       24.25       25.29      2.07 o 
  -2  -6  16       13.95       12.07      3.83 o 
  -1  -6  16       97.94       96.66      6.27 o 
   0  -6  16        8.69        5.62      2.08 o 
   1  -6  16       24.01       23.77      2.32 o 
   2  -6  16        0.97        0.95      1.83 o 
  -3  -5  16        5.70        2.69      3.78 o 
  -2  -5  16        6.14        3.10      3.45 o 
  -1  -5  16       62.24       60.58      5.22 o 
   0  -5  16       21.73       20.83      2.82 o 
   1  -5  16       18.68       10.44      2.29 o 
   2  -5  16       70.33       90.05      4.20 o 
  -3  -4  16       49.29       55.66      5.74 o 
  -2  -4  16       45.55       43.62      4.88 o 
  -1  -4  16       60.57       61.26      7.63 o 
   0  -4  16       77.43       83.54      5.92 o 
   1  -4  16       28.57       23.32      3.02 o 
   2  -4  16       18.64       23.29      3.19 o 
  -3  -3  16       17.49       11.45      4.43 o 
  -2  -3  16       48.33       54.63      4.33 o 
  -1  -3  16        5.94        0.49      2.79 o 
   0  -3  16      107.66      108.75      7.63 o 
   1  -3  16       44.93       40.56      3.70 o 
   2  -3  16       21.38       17.48      3.66 o 
  -3  -2  16       29.27       39.73      5.19 o 
  -2  -2  16       48.30       64.34      5.30 o 
  -1  -2  16       25.35       23.96      3.99 o 
   0  -2  16       46.19       46.05      4.88 o 
   1  -2  16       18.07       13.56      3.29 o 
   2  -2  16       39.75       30.53      3.31 o 
   3  -2  16       13.08       12.47      3.02 o 
  -3  -1  16       44.57       58.73      4.72 o 
  -2  -1  16        4.42        2.68      2.49 o 
  -1  -1  16       61.85       72.30      7.88 o 
   0  -1  16        3.79       -0.30      2.59 o 
   1  -1  16       58.78       57.06     13.30 o 
   2  -1  16       40.89       39.61      3.70 o 
   3  -1  16       47.95       47.10      4.35 o 
  -3   0  16       86.83      100.03      6.04 o 
  -2   0  16        6.61        4.98      2.52 o 
  -1   0  16       36.79       35.21      3.88 o 
   0   0  16        1.61        3.69      2.61 o 
   1   0  16       66.21       71.14      5.57 o 
   2   0  16        2.02        2.43      2.94 o 
   3   0  16       97.55       80.97      5.21 o 
  -3   1  16        5.58        7.23      2.65 o 
  -2   1  16        4.35        3.33      2.44 o 
  -1   1  16        0.63        2.58      2.53 o 
   0   1  16        9.97        4.76      2.56 o 
   1   1  16        0.28       -0.74      2.79 o 
   2   1  16       36.96       27.83      7.39 o 
   3   1  16        1.34        1.34      2.82 o 
  -3   2  16        2.17        4.87      3.10 o 
  -2   2  16      145.53      159.81      6.90 o 
  -1   2  16        1.52        2.35      2.61 o 
   0   2  16       46.65       48.19      4.15 o 
   1   2  16        0.59        1.32      4.26 o 
   2   2  16      198.77      238.14     13.30 o 
  -3   3  16       26.65       37.76      5.92 o 
  -2   3  16        1.45        0.49      2.93 o 
  -1   3  16       19.62       30.03      3.78 o 
   0   3  16        7.91        7.83      2.93 o 
   1   3  16        0.39        1.38      2.36 o 
   2   3  16        9.38       10.63      2.35 o 
  -3   4  16      209.20      251.95      9.38 o 
  -2   4  16        0.78       -3.43      3.43 o 
  -1   4  16       29.09       35.27      4.34 o 
   0   4  16        0.00        0.76      2.64 o 
   1   4  16       47.65       46.98      4.37 o 
   2   4  16        1.49        5.31      2.31 o 
  -2   5  16       36.36       51.54      6.40 o 
  -1   5  16        3.43        0.16      3.64 o 
   0   5  16       12.68        8.79      3.10 o 
   1   5  16        7.50        9.16      5.04 o 
   2   5  16        0.02        4.43      3.21 o 
  -2   6  16       51.99       55.63      6.44 o 
  -1   6  16        1.90       -2.42      4.19 o 
   0   6  16        9.85       12.57      5.91 o 
   1   6  16        8.77        9.38      8.62 o 
  -1   7  16        0.18       -6.65      6.65 o 
   0   7  16        1.13       -3.66      8.37 o 
   1   7  16        1.47        4.84      3.99 o 
  -1  -6  17       17.43       24.93      4.18 o 
   0  -6  17       49.14       61.81      5.42 o 
  -1  -5  17        7.05        7.63      3.48 o 
   0  -5  17        2.50        1.94      2.94 o 
   1  -5  17       15.18       21.73      3.64 o 
  -2  -4  17       51.31       69.76      5.02 o 
  -1  -4  17        7.63        5.99      3.29 o 
   0  -4  17        0.91       -1.72      2.79 o 
   1  -4  17       18.76       13.02      3.94 o 
  -2  -3  17       12.96       14.76      3.31 o 
  -1  -3  17        0.80        1.31      5.91 o 
   0  -3  17        5.38        7.34      3.29 o 
   1  -3  17       45.23       47.92     10.10 o 
  -2  -2  17        5.53        5.80      3.02 o 
  -1  -2  17        8.73        3.84      3.29 o 
   0  -2  17        0.25        0.25      2.79 o 
   1  -2  17       20.47       18.52      3.83 o 
   2  -2  17       16.21       23.35      3.99 o 
  -2  -1  17       39.81       20.94      6.44 o 
  -1  -1  17        0.97       -1.72      3.13 o 
   0  -1  17        0.75       -2.46      2.79 o 
   1  -1  17        5.53        1.23      2.79 o 
   2  -1  17      173.97      198.00      8.88 o 
  -2   0  17       39.66       39.09      4.35 o 
  -1   0  17       14.48        7.98      3.94 o 
   0   0  17        5.21        0.49      4.19 o 
   1   0  17       25.30       27.85      4.53 o 
   2   0  17       24.81       19.59      4.34 o 
  -2   1  17       10.25       16.69      5.33 o 
  -1   1  17        2.87        2.97      2.82 o 
   0   1  17        4.15        8.87      3.48 o 
   1   1  17       83.71       73.18      6.27 o 
   2   1  17        0.16        1.01      4.19 o 
  -2   2  17       86.14       86.28      5.96 o 
  -1   2  17        0.13       -0.65      2.74 o 
   0   2  17       20.81       10.05      3.32 o 
   1   2  17        0.02        5.17      3.48 o 
  -2   3  17      150.18      181.13      9.20 o 
  -1   3  17        8.34       13.66      3.59 o 
   0   3  17        2.50       -0.40      2.74 o 
   1   3  17        0.59        2.79      2.84 o 
  -2   4  17        6.66        8.87      4.53 o 
  -1   4  17        9.32        5.75      5.30 o 
   0   4  17        3.67        1.59      3.10 o 
   1   4  17        0.42        3.53      3.15 o 
  -1   5  17       15.58       19.17      5.04 o 
   0   5  17        3.32        3.73      5.42 o 
   0  -2  18        0.03       -3.08      3.08 o 
  -1  -1  18        6.93        6.83      3.99 o 
   0  -1  18       29.58       21.33      8.13 o 
  -1   0  18       26.37       45.86      5.74 o 
   0   0  18        2.36        1.72      3.48 o 
   0   1  18       19.31       25.19      5.04 o 
                                                 
